# Supplementary material for: H1‐0 is a specific mediator of the repressive ETV6::RUNX1 transcriptional landscape in preleukemia and B cell acute lymphoblastic leukemia
Source: Hemasphere. 2025 Apr 2;9(4):e70116. doi: 10.1002/hem3.70116 (PMC11962653; doi:10.1002/hem3.70116)
Supplement: Supplementary file 2 — Supporting information. [file HEM3-9-e70116-s002.xlsx]

## Sheet: Table S1
Table S1. List of siRNA sequences used for H1-0 silencing in REH cells.
primer name	sequence [5’ → 3’]	pool
H1-0_siRNA_1	GUAUAUCAAGAGCCACUAC	siH1-0_1
H1-0_siRNA_2	GAAGUCAGUGGCCUUCAAG
H1-0_siRNA_3	GUCCAUUCAGAAGUAUAUC	siH1-0_2
H1-0_siRNA_4	GUCAGUGGCCUUCAAGAAG
negative Ctrl siRNA (31% GC)	UAAUGUAUUGGAACGCAUA	siCtrl
negative Ctrl siRNA (47% GC)	AGGUAGUGUAAUCGCCUUG

## Sheet: Table S2
Table S2. Differentially expressed genes determined by RNA-seq in HW8 E::R 1 compared to HW8 WT hiPSCs. Depicted are filtered values for absolute fold change <2 and p<0.05.
Probeset ID	p-value	Fold Change (HW8 E::R1/HW8 WT)
CHCHD2	2.71808e-05	107.887
CHCHD2P6	0.000375054	32.8467
NF1P8	0.00054173	19.141
ZXDA	0.0110441	18.2264
NLRP2	4.12522e-07	16.2325
RUNX1	7.38934e-06	15.2878
FAR2P4	0.000512219	13.0653
LYNX1	8.17912e-05	11.5746
VAV1	0.00124704	10.6055
THEM6	8.29775e-06	9.67692
ZNF736	2.71339e-05	9.34281
PROS1	3.0403e-06	6.42556
BX322639.1	0.00064367	6.14688
G0S2	0.00621771	5.80398
INPP4B	0.000652488	4.93431
MEF2B	0.00198341	4.72977
BEST1	0.000616892	4.23183
TRDN	0.000116106	3.7643
CTCFL	0.000887413	3.73492
GADD45G	0.00765359	3.70559
ISLR2	0.00723348	3.69391
SLC2A14	0.000552044	3.64061
BMP7	0.000894496	3.60957
AC007326.4	0.0296641	3.60153
RMRP	0.0495056	3.52556
SV2B	0.00048211	3.45271
INSM1	0.0277416	3.31778
TXNIP	0.00445297	3.23577
SNORD3A	0.0264489	3.08792
DDIT4	0.0109825	3.08385
GRPR	4.23983e-05	3.05701
EDNRB	4.82336e-06	3.0512
CALCA	0.00165798	2.9673
PLA2G2A	0.0182141	2.94835
BAHCC1	0.00953759	2.88506
PTPRB	0.000298667	2.84569
CIDEB	5.94092e-05	2.83721
SDR42E1	0.000157473	2.79639
RTL9	0.00388225	2.78326
INHBE	0.00403588	2.78041
ZNF439	0.000104653	2.77741
FOXL2NB	0.000206423	2.77634
ARC	0.000956843	2.76525
DDIT3	0.00700444	2.72758
PAPPA	0.00590967	2.69367
DPEP1	0.000179553	2.6682
MIR1-1HG-AS1	0.014639	2.66687
NLRP12	0.0015099	2.6659
ATF5	0.000323703	2.64885
DUSP5	3.44775e-05	2.63222
SULF1	0.000372881	2.587
LINC02523	0.000763382	2.57215
MGMT	1.7708e-05	2.53436
SHE	0.00211696	2.52857
LINC00707	0.000817364	2.49556
CBR3	0.00132712	2.47138
MT1X	0.000770876	2.47083
MKX	0.00407524	2.46557
WNT5B	0.000465638	2.4518
CHAC1	0.0153596	2.44486
SLC1A4	0.00862713	2.44264
ICAM5	0.0149748	2.41918
OAS3	9.16994e-06	2.40421
AC064802.1	5.55607e-05	2.40389
NXPH4	0.00574218	2.37867
AC000120.4	0.0446121	2.36786
ZNF311	0.000130021	2.34781
PNMA5	0.000239344	2.33831
ADGRG3	0.00876182	2.33514
DPEP3	0.000619475	2.33452
ULBP1	0.00645686	2.31586
GOLGA6D	0.00982396	2.303
HCLS1	7.22098e-05	2.2893
AC021504.1	0.0171727	2.2484
ICAM1	0.000403254	2.24675
CPNE2	4.09611e-05	2.24603
AC104758.2	0.00820293	2.24088
TMEM154	0.00098035	2.23644
ARHGEF35-AS1	3.38868e-06	2.22547
ALDH1L2	3.57153e-05	2.21876
H1-0	0.00359918	2.21318
TSC22D3	0.00447169	2.21241
SPOCK2	0.00161199	2.21144
CACNA1F	0.0440803	2.2007
TCHH	0.00640223	2.19477
SCGB3A2	0.000110561	2.19211
HES3	0.00262375	2.18565
GOLGA6A	0.0112818	2.17944
ALPG	0.00146719	2.16908
LINC02188	0.000942689	2.16866
SERTM2	0.00171962	2.1641
UBE2QL1	0.00336869	2.16401
DDR2	0.00022541	2.16229
PURPL	0.00626528	2.14622
IPCEF1	0.00410139	2.13914
ARL11	0.0268838	2.12284
FOXL2	0.0459531	2.12157
IGFBP5	0.00421176	2.12131
PCDHA1	0.00125345	2.11591
AC008878.2	0.0211497	2.11487
SPINK5	0.0356624	2.10754
C17orf107	0.0128993	2.093
DPPA2	6.30956e-05	2.08002
GNA14	0.000116062	2.06237
IL20RB	9.17044e-05	2.05218
CACNB2	0.000640759	2.04958
GRIK2	0.000323385	2.04747
TMEM51-AS1	0.0233775	2.03757
SHISA2	0.0014022	2.02716
SLC5A2	0.00314229	2.02005
VWC2	0.00475759	2.0159
PADI3	0.00582178	2.01108
OR2A1-AS1	0.00112675	2.00466
CRNDE	0.00636873	2.00154
MDGA1	0.018472	2.0006
AC073174.1	0.0242599	2.00017
DNM3	0.00603957	-2.02534
FAT2	0.00639743	-2.03768
H3C8	0.0264194	-2.07999
DOC2GP	0.00419602	-2.14939
KCNH5	0.00714604	-2.17925
BTBD17	0.00918092	-2.21891
BSND	0.00195272	-2.24551
PCDHB12	0.000535485	-2.24746
TRIM61	0.00137345	-2.28163
AC006504.5	0.00012143	-2.31784
AC010507.2	0.00474254	-2.32115
LRRC17	0.00173388	-2.33034
FBXL19-AS1	0.000198184	-2.336
MUC19	0.0238179	-2.43853
LEFTY1	0.00304198	-2.53251
PCDHB14	8.97358e-05	-2.59397
AC006453.3	0.00399984	-2.76885
METTL7A	5.43672e-05	-2.82083
AC007536.1	0.0278035	-2.89552
AMH	0.00874629	-3.13318
IQSEC2	9.41484e-06	-3.2909
MAPK8IP2	0.000559918	-3.33017
PCDHA9	0.00620059	-3.45725
LINC00884	0.00127761	-5.07454
FOXB1	0.000195948	-5.55126
CCDC177	0.000294364	-5.61738
PCDHGA10	8.72088e-06	-8.0368
AP000459.3	4.02352e-05	-9.68952
CTSF	0.000278923	-19.2949
GDA	1.35483e-05	-75.2447
ARMCX1	0.000460292	-208.182

## Sheet: Table S3
Table S3. Differentially expressed genes determined by RNA-seq in HW8 E::R 2 compared to HW8 WT hiPSCs. Depicted are filtered values for absolute fold change <2 and p<0.05.
Probeset ID	p-value	Fold Change (HW8 E::R2/HW8 WT)
NF1P8	0.000646399	18.2718
FAR2P4	0.000584999	16.9323
NLRP2	3.28806e-07	16.2818
ZNF736	5.46461e-06	13.3573
LYNX1	7.62189e-05	13.2556
THEM6	8.68724e-06	10.0757
RUNX1	1.51533e-05	9.33807
MT2A	0.0302497	8.97538
BX322639.1	7.22224e-05	8.63884
MT1H	0.0440023	7.46785
MT1E	0.046066	7.27119
CHCHD2	0.000870151	6.99358
AC004846.1	0.0145246	6.85627
VAV1	0.0046907	5.65979
SDR42E1	1.91484e-05	5.65521
PROS1	6.3542e-06	5.31353
TRDN	2.9692e-05	4.98304
DDIT4	2.9469e-05	4.52253
GADD45G	0.00366346	4.34875
MT1F	0.0300573	4.23068
SLC2A14	0.000156184	4.19887
TXNIP	0.000112856	4.09553
CIDEB	1.83032e-05	4.03526
DDIT3	0.000115902	3.89218
EGR1	1.30085e-06	3.64374
G0S2	0.0287656	3.59291
INSM1	0.0224872	3.57427
CHAC1	0.000410392	3.54166
AC007326.4	0.0332195	3.5341
PCDHGA7	0.000693936	3.40122
AC073174.1	0.00492555	3.38987
GRPR	2.61675e-08	3.36611
INHBE	3.94254e-05	3.08555
AC025165.3	0.0360998	3.07932
H1-0	0.000264706	3.04844
NR1I2	2.31597e-05	2.95497
INPP4B	0.0030756	2.94613
MGMT	3.15033e-06	2.93916
EDNRB	4.46376e-06	2.85755
CTCFL	0.00722464	2.84101
PLA2G2A	0.0286694	2.83714
PCDHGB5	0.00083614	2.737
OAS3	8.61801e-06	2.69766
BEST1	0.00502667	2.67941
ZFP3	0.000333947	2.67462
DPEP3	0.00033206	2.65818
ECEL1P2	0.00618726	2.61368
LINC00707	0.000600872	2.58681
AC000120.4	0.0345521	2.55159
ULBP1	0.00200632	2.54772
SERPINB9	7.0293e-06	2.54719
ACTA1	0.00028082	2.54059
MEF2B	0.0114475	2.51372
SOX15	5.33428e-05	2.46463
BMP7	0.00187645	2.43562
PCDHGA5	0.000953412	2.41291
C17orf107	0.00389317	2.40169
CACNA1F	0.0236119	2.39699
CHCHD2P6	0.0356061	2.39139
CHP2	0.000984848	2.38847
AC064802.1	5.745e-05	2.38105
ZNF311	0.000312835	2.34225
NLRP12	0.00252549	2.34048
PCDHGA6	0.0345615	2.32987
CYP26A1	0.0109352	2.31221
LINC02523	0.000157732	2.30684
ARHGAP40	0.00332994	2.30541
DENND2D	0.00168492	2.29555
ARC	0.00089926	2.25699
FILIP1	0.00051161	2.24022
GSTM5	0.000661734	2.23977
ATF3	1.17477e-05	2.23721
ARRDC3	0.000294652	2.23598
AC021504.1	0.0163496	2.23465
TSC22D3	0.000209284	2.23461
ISLR2	0.0389686	2.22599
PCDHB3	0.00101328	2.22057
PIWIL2	0.000191923	2.21366
ALMS1-IT1	0.012727	2.2083
SESN2	0.000213588	2.20686
PDGFA	0.000190465	2.19573
DEPP1	0.0078372	2.18841
ZP3	0.016978	2.18291
HES3	0.0013343	2.17432
AHNAK	0.00465468	2.17255
AC007326.5	0.00185611	2.15009
IFI35	0.000104376	2.13949
PTPRB	0.000757178	2.13552
ALPG	0.00315842	2.13107
DUSP5	1.0865e-05	2.10194
AC233968.1	0.0311508	2.07633
HTR1A	0.0023836	2.07426
DUOX1	0.0116372	2.07006
LRP2	0.0105832	2.0673
FHIT	1.03112e-05	2.05554
PAPPA	0.0160133	2.05349
POU2F3	0.00224913	2.05007
CALCA	0.0116463	2.0436
ACVR1C	0.0137734	2.04027
SOX21	0.0205882	2.03432
C5orf38	0.0331464	2.03211
ARL11	0.0100692	2.03157
SCNN1G	0.000769006	2.02881
CACNA1B	0.000700211	2.01853
ICAM5	0.0260388	2.0104
ICAM1	0.000579126	2.0081
IL17C	0.0075196	2.00801
RPS3AP20	0.0178366	-2.00659
FBP1	8.68988e-06	-2.01022
Z95152.1	0.00530932	-2.01582
CCKBR	0.0002322	-2.03379
AP003717.2	0.0318136	-2.03719
ACTR3P2	0.0279235	-2.03927
AL445189.2	0.00856774	-2.05449
RPL13AP25	0.0486409	-2.06032
PCDHB14	2.93749e-05	-2.06655
AC091607.1	0.0336142	-2.06703
PSMC2P1	0.0275905	-2.08255
AC008764.6	0.0165649	-2.09789
AL109741.2	0.0463906	-2.09951
ATP5PBP6	0.0449416	-2.11182
TRIM61	0.00131494	-2.11978
FKBP4P1	0.0377058	-2.12707
GALNT9	0.00351808	-2.1284
RPL8P2	0.0343703	-2.13509
HIGD1AP14	0.0178203	-2.13992
UBL5P2	0.0356238	-2.14069
KCNH5	0.00488452	-2.16446
ACP3	0.000549334	-2.16448
GTF2A2	0.000403385	-2.17069
CCBE1	0.000381181	-2.17754
ATP5MGP2	0.0208321	-2.18853
PRDX2P1	0.0458222	-2.19366
H2BC12	0.010246	-2.19603
BANF1P3	0.0398406	-2.19645
AC006927.1	0.0410778	-2.21566
BRINP2	0.00888004	-2.22231
AC096664.2	0.0278233	-2.22331
AF279873.1	0.032009	-2.22849
AL162151.2	0.0167072	-2.2286
PPIAP46	0.00616082	-2.25435
DNAH17-AS1	0.000385055	-2.26481
AC008481.1	0.0298263	-2.27322
AC079140.2	0.0417472	-2.2836
TPT1P4	0.0383568	-2.28548
F13A1	0.0102184	-2.29796
AL138785.2	0.0459283	-2.32427
SHC1P2	0.0350138	-2.32716
AL049830.1	0.0244864	-2.33637
PRDX2P4	0.0326507	-2.35777
AC074085.2	0.0482125	-2.39774
RPS21P4	0.0408748	-2.40162
PES1P2	0.0157299	-2.40228
BTBD17	0.00123267	-2.40843
RPS15AP5	0.0486366	-2.41585
TIMM8BP2	0.00101557	-2.42818
RPS29P16	0.0106608	-2.43735
FBXL19-AS1	0.00525351	-2.46989
AP000936.3	0.0473724	-2.47146
AC010894.1	0.0440578	-2.48027
COX4I1P1	0.0316638	-2.50302
H3C8	0.00364768	-2.51892
LEFTY1	0.00174822	-2.52479
NEDD8P1	0.0279213	-2.52714
RPS29P3	0.0162685	-2.58053
NDUFB9P2	0.0112836	-2.59879
MYL6P3	0.0251869	-2.60613
TMED10P1	0.0158847	-2.61984
AC092017.2	0.0314935	-2.62215
AC006504.5	4.87353e-06	-2.62874
CKS1BP2	0.0020998	-2.64735
AMH	0.0059578	-2.65596
MYL6P5	0.0174356	-2.67867
AC016925.1	0.0323601	-2.72551
DBIP1	0.0256351	-2.73139
METTL7A	4.82179e-05	-2.79698
POLE4	4.33966e-05	-2.8156
DOC2GP	0.00111359	-2.82042
SLITRK1	0.00393245	-2.82644
MAPK8IP2	0.000986857	-2.84924
AL592148.1	0.0263906	-2.89924
FOXB1	0.00174223	-2.90146
ATP5MFP5	0.0452872	-2.91273
AC006453.3	0.0412269	-2.99252
HSPA8P5	0.0127101	-3.00199
SRP14P3	0.0105377	-3.18864
AL691447.2	0.0010358	-3.41663
AC007536.1	0.00376582	-3.46914
DHRS2	1.32315e-05	-3.48187
IQSEC2	4.28736e-06	-3.723
CCDC177	5.51574e-05	-5.70339
AP000459.3	7.47204e-05	-5.86039
NDUFC2-KCTD14	0.0169917	-6.47581
AC236668.3	1.53186e-05	-18.1007
CTSF	0.000320814	-25.1129
GDA	2.51068e-05	-72.3885
ARMCX1	8.59971e-05	-218.584

## Sheet: Table S4
Table S4. Differentially expressed genes determined by RNA-seq in ChiPSC12 E::R compared to ChiPSC12 WT hiPSCs. Depicted are filtered values for absolute fold change <2 and p<0.05.
Probeset ID	p-value	Fold Change (ChiPSC12 E::R/ChiPSC12 WT)
RUNX1	0.000892755	14.2015
AIDAP1	0.00164328	13.154
AL513175.2	0.00603747	6.46275
AC107954.1	0.00290969	6.42157
MT2A	0.00600604	5.56093
NCLP1	0.000247379	5.37037
LAPTM4BP2	0.0090174	5.23235
MT1E	0.0228246	4.96039
SUB1P3	0.00229684	4.95411
AC093677.1	0.0326448	4.79761
AC079594.2	0.00482738	4.70054
BEST1	0.00823665	4.68103
RPL5P29	5.90857e-05	4.57447
RSL24D1P11	0.000643941	4.51265
IL17C	0.00987934	4.47295
AL031777.2	0.0394187	4.42392
ADGRL4	0.0121232	4.31997
G0S2	0.0307559	4.26048
PROS1	0.000313977	4.13862
MTCO3P12	0.0203437	4.10109
HFM1	0.0162864	4.02629
ZNF534	0.000309751	3.9972
AC090281.1	0.000203046	3.97371
CALCA	0.0319535	3.94651
ARRDC3	0.00464963	3.9115
ISLR2	0.00330062	3.88102
ARC	4.80528e-05	3.69743
NIFKP6	0.0294621	3.68505
AL020997.1	0.000991235	3.65225
DCAF13P3	0.023158	3.57092
RAB1AP1	0.00359333	3.56747
RPL22P13	0.000200802	3.49999
UNC5C	0.000527436	3.4852
DDX18P5	0.000532252	3.48126
AC118553.2	0.0314799	3.41549
AC122718.1	0.00860644	3.40906
MT1F	0.00500931	3.35351
BCAS2P2	0.00461768	3.34038
PSMD12P	0.000736226	3.32952
GCSH	0.000605854	3.30957
MT1G	0.0181917	3.30661
FEZF1-AS1	0.00173195	3.29342
RHEBP2	0.0115136	3.2084
TRIM34	0.0236792	3.1244
ARRDC4	0.00776209	3.11378
RPF2P1	0.000743789	3.07508
AC068993.1	0.00596109	3.05892
GMCL2	0.00122515	3.00523
HSPE1-MOB4	0.0141515	2.99356
SUGT1P2	0.00129255	2.97162
FOXL2	0.00976013	2.96938
AC233279.1	0.00308202	2.96708
MTND1P23	0.028672	2.91235
INSM1	0.0062193	2.91185
SCYL2P1	0.000517813	2.90641
IPCEF1	0.00326683	2.9015
CSNK1A1L	0.00320976	2.89827
ZFAND6P1	0.0268631	2.88852
MT1H	0.0236691	2.88124
PNPT1P1	0.000539078	2.84592
AC010878.1	0.00681556	2.83238
DHRS2	0.0425169	2.82814
AC241584.1	0.00361094	2.79589
LYPLAL1	0.00303916	2.74291
TXNIP	0.0241784	2.72754
BMI1	0.00259562	2.72507
NT5C3AP1	0.00298348	2.71623
SDCBPP3	0.000304048	2.71101
TMEM154	0.00600064	2.70748
SLC16A9	0.00121317	2.70644
CLIC4P3	0.00250999	2.70354
BX322639.1	0.00093262	2.69889
RPL35AP32	0.0310766	2.68401
TRIB3	0.0452441	2.65944
CALCRL	0.00143172	2.65893
ATF5	0.0262765	2.65299
KATNBL1P6	0.00622505	2.64422
HINT1P1	0.0199666	2.63939
GPCPD1	0.00249217	2.63675
CCNB2P1	0.0207727	2.61597
MKX	0.0277097	2.61009
RPL21P75	0.00584351	2.59352
EI24P2	0.00435344	2.57284
YWHAEP1	0.0323846	2.56774
SLC7A11	0.0207792	2.56378
RPL21P119	0.00301085	2.56222
CDC14C	0.00849614	2.55644
PCNAP3	0.0417675	2.54517
AC104109.4	0.0131533	2.54407
GDI2P1	0.0183073	2.53218
ATP5F1CP1	0.0243779	2.52182
TCP1P3	0.00208381	2.52112
LAPTM4BP1	0.000629355	2.49726
AC093155.2	0.0183736	2.48508
ME2P1	0.00730305	2.48031
LRRC4	2.85945e-05	2.4788
PFDN4	0.00938874	2.4739
UTF1	0.0265937	2.46342
CCDC144NL	0.00784469	2.46189
AC090971.5	0.0121798	2.46098
LPAR6	0.00165965	2.45896
HNRNPDP1	0.037454	2.44278
HES3	0.00735141	2.42908
AP003097.1	0.00252185	2.41229
AC093155.1	0.00218177	2.41143
SEPSECS	0.0117222	2.40707
TMEM267	0.023776	2.40204
TCHH	0.000227746	2.40113
GGACT	0.00656693	2.39962
TLK1P1	0.00639332	2.39676
DUSP5	0.00183588	2.3866
FSIP2	0.00034578	2.3857
C4orf36	0.0192363	2.37103
NAP1L4P1	0.0427564	2.37017
SLC1A4	0.0193303	2.36974
CUZD1	0.023918	2.35838
ZNF433	0.0055933	2.35769
GLMN	0.00466742	2.35202
PEX5L	0.00202827	2.35065
ZNF441	0.0313716	2.34523
AC024587.1	0.00968153	2.33617
CBX4	0.0127463	2.32744
Z95327.2	0.0192921	2.32509
AC079601.3	0.00758105	2.32057
RBM26-AS1	0.00651794	2.31541
CLHC1	0.00215762	2.31523
AC079140.3	0.00445868	2.30937
UBE2QL1	0.0202969	2.30732
PHLDA1	0.0017727	2.30549
DDX60L	0.000881686	2.30163
WNT5A	0.00845768	2.2999
AC012569.1	0.0459222	2.29285
GADD45G	0.0263213	2.28258
AC092747.4	0.000675352	2.27698
MT-RNR2	0.000606106	2.27481
HRK	0.0120341	2.26998
LONRF2	0.00572713	2.26642
NEGR1	0.00184538	2.26038
HNRNPH1P3	0.034279	2.256
VGF	0.00683035	2.25541
CCDC39	0.00163126	2.25323
AC112247.1	0.0409367	2.24387
CCNYL5	0.00897939	2.2431
ZC3H6	0.00320177	2.24032
RAD23BP1	0.005627	2.23667
LINC01460	0.0269297	2.23519
PSAT1P3	0.00321816	2.23385
RNF138P1	0.00258914	2.23243
MTCO2P12	0.0436481	2.22932
DTWD1	0.00364812	2.22859
ZFP2	0.013954	2.22712
AC103591.1	0.00354937	2.22578
ERHP1	0.020279	2.22467
AC006026.1	0.00424716	2.22322
AC073857.1	0.00414026	2.22321
TMEM160	0.0325851	2.21493
AC013470.3	0.00173676	2.21432
ALG10B	0.0042702	2.20523
AL354821.1	0.0105404	2.20193
TPT1P9	0.00284746	2.19873
MTHFD2P7	0.00684146	2.18996
SHE	0.00299867	2.18989
ZNF322P1	0.0104413	2.18957
SV2B	0.0166805	2.18575
AC007485.2	0.00235829	2.18498
TNPO1P1	0.00223537	2.18481
ZNF107	0.000430689	2.17746
AF111167.2	0.0441861	2.17703
PRR7	0.00991191	2.1751
ATP1B3P1	0.00262991	2.17095
MFFP2	0.0440867	2.17036
IFRD1	0.0143285	2.16932
VWC2	0.00176148	2.16918
EIF4A2P4	0.00308733	2.16636
DEPDC4	0.000386215	2.16528
AC019080.1	0.00377718	2.16327
AC015813.1	0.0115522	2.15645
FOXL2NB	0.00698791	2.1558
ZNF404	0.0205544	2.15417
AP000357.1	0.0126971	2.15409
GOLGA6D	0.00241682	2.14096
OR2A9P	0.0323403	2.1396
LINC00662	0.00537851	2.1341
H1-0	0.0386104	2.1301
AC092952.1	0.0230906	2.12699
CYP4V2	0.00407381	2.12641
ZNF625	0.00836558	2.1249
CRNDE	0.00192997	2.12379
MMGT1	0.00132436	2.12169
ZNF92	0.00407806	2.11469
AC073136.2	0.0425099	2.11427
ZFHX4	0.0067876	2.10748
CNOT7P1	0.0109071	2.10523
PHOSPHO2	0.00208158	2.09685
AC245052.3	0.018196	2.09118
GDA	0.00117037	2.08741
RAP1B	0.00273104	2.08366
SRRM1P3	0.0146417	2.08179
ZMAT1	0.00766264	2.07722
TCP1P1	0.0100621	2.06983
ALDH1L2	0.00717808	2.06965
PCDH11X	0.006995	2.06492
AP001372.2	0.00567779	2.06128
ATP5PBP6	0.0274514	2.06072
YES1P1	0.0196649	2.05832
CEBPB	0.0351635	2.05753
NOX4	0.0253333	2.05573
ZNF518A	0.00210256	2.05507
RBMS3	0.000812698	2.05152
INPP4B	0.00545733	2.0509
YEATS4	0.00252198	2.04715
ARAP2	0.00193852	2.04439
AP000662.1	0.00189071	2.0419
OTOGL	0.0325672	2.03907
DDX60	6.62406e-05	2.03693
SP8	1.88501e-05	2.0307
ASAH2	0.0133567	2.02753
ST7-AS1	0.0186298	2.02744
CCDC85B	0.0373853	2.02622
METTL27	0.00612156	2.02488
DSTNP2	0.000188186	2.02422
TRAM1L1	0.0193327	2.01809
PSAT1P4	0.0162517	2.01592
ITGB3BP	0.00937423	2.01528
DHX9P1	0.00760037	2.01494
AL138878.2	0.0397146	2.01442
HAUS6P1	0.0116608	2.00363
AC063947.2	0.000981143	2.00015
HSPA2	0.0037316	-2.00373
ECSCR	0.0055302	-2.00487
F13A1	0.000337186	-2.0098
ACTL8	0.00584806	-2.01392
PPP1R17	1.87812e-05	-2.01871
SPINK5	0.00136651	-2.04319
LHFPL6	0.000634885	-2.04383
CDKN1A	0.00742955	-2.04868
LNCTAM34A	0.0249887	-2.0495
SFN	0.00500533	-2.05264
ITGB5	0.00010985	-2.06517
TDRG1	2.77826e-05	-2.07135
CCL26	0.00112375	-2.08044
ADAMTS16	3.40594e-06	-2.08623
XACT	0.00718622	-2.0872
TNNI3	0.00562423	-2.10237
ABHD12B	0.00627097	-2.11026
HSPA1A	0.0376751	-2.11351
C9orf129	0.00435037	-2.12613
AP002856.2	0.000693221	-2.13389
CFAP298-TCP10L	0.000500802	-2.13744
AFP	0.000525024	-2.14549
ACP3	0.00366095	-2.15434
CYP2B6	0.00623019	-2.15903
GDF3	0.00716725	-2.16272
ERVH48-1	0.00112571	-2.16364
GALNT9	0.00474117	-2.17552
TNNT2	0.00155419	-2.19681
TRIM6-TRIM34	0.00686159	-2.2038
FAM66B	0.00453983	-2.23064
TTN	0.0118345	-2.23158
CHCHD2	0.000289163	-2.23171
AC012184.2	0.0109694	-2.25124
PCDHGC3	1.16425e-05	-2.26363
ANXA1	0.0104228	-2.26608
HNRNPCP1	0.0222829	-2.26838
NLRP2	7.66344e-05	-2.27203
LEFTY2	0.000704833	-2.28912
GJA5	0.00226828	-2.29337
AC022384.1	0.0257742	-2.30768
AC009055.2	0.0103982	-2.31422
ARSL	0.0013424	-2.32207
CRYAB	0.00135152	-2.32838
OR52A1	0.0263884	-2.33353
NLRP7	0.00135312	-2.3615
CTSF	1.20406e-05	-2.36286
S100A4	1.28603e-05	-2.41809
FP671120.4	0.028502	-2.41814
TNC	0.00074765	-2.42678
LINC01356	0.000272043	-2.44467
LINC00707	0.00137826	-2.50292
RNA5-8SN3	0.0295229	-2.55308
AL591742.2	0.00109619	-2.59542
AC003975.1	0.0036846	-2.60173
RN7SL1	0.00950887	-2.72258
AL035078.4	0.0044696	-2.72886
CRYBA4	0.00336066	-2.83677
CYP4F22	1.21542e-05	-2.87055
LINC01108	0.00596418	-2.88344
NODAL	0.000275744	-2.92312
DNM3	0.000327491	-2.93787
METTL7A	0.000804567	-2.99215
SNORD3A	0.000405436	-3.02573
RN7SL2	0.00153387	-3.14139
TACR1	0.0013288	-3.20425
NEDD9	0.000267996	-3.20778
NAP1L6P	1.20901e-05	-3.25106
CST1	0.00154278	-3.28475
LEFTY1	0.00249267	-3.3572
AC091820.2	0.0011042	-3.47487
AC234782.4	0.0131449	-3.51524
AC027612.1	0.0204653	-3.58491
TGIF2-RAB5IF	0.00395769	-3.62866
LINC00458	0.00174407	-3.97535
AC027288.1	0.000789219	-3.9795
AC091820.1	0.000669756	-4.02618
AC087721.2	0.00554688	-4.13096
AL591806.4	0.0236379	-4.40236
AL671762.1	0.00785002	-4.40422
LINC-ROR	0.000750208	-4.43778
RMRP	0.0253242	-4.50807
AC236668.3	5.31899e-05	-4.84161
IQSEC2	9.09579e-05	-5.15581
NDUFC2-KCTD14	0.0134831	-5.63907
PPIAP46	0.00427841	-5.78088
BCL2L2-PABPN1	0.00420093	-6.11736
GNAS-AS1	0.00179726	-6.1373
AP000459.3	0.000117595	-6.98349
AL139011.2	0.02501	-7.26175
AL132655.2	0.0031814	-7.62416
PUS7L	3.34699e-05	-354.047
AC099329.1	3.81847e-05	-414.05

## Sheet: Table S5
Table S5. Overlapping differentially expressed genes determined by RNA-seq in ETV6::RUNX1+ hiPSCs compared to WT hiPSCs.
	HW8 E::R1/HW8 WT			HW8 E::R2/HW8 WT			ChiPSC12 E::R/ChiPSC12 WT
Probeset ID	p-value	q-value	Fold Change	p-value	q-value	Fold Change	p-value	q-value	Fold Change
AP000459.3	4.02352e-05	0.0131334	-9.68952	7.47204e-05	0.0077127	-5.86039	0.000117595	0.00670166	-6.98349
ARC	0.000956843	0.0263185	2.76525	0.00089926	0.0186142	2.25699	4.80528e-05	0.00552758	3.69743
BEST1	0.000616892	0.023831	4.23183	0.00502667	0.0339239	2.67941	0.00823665	0.0171332	4.68103
BX322639.1	0.00064367	0.0240637	6.14688	7.22224e-05	0.00765365	8.63884	0.00093262	0.0102904	2.69889
CALCA	0.00165798	0.0319561	2.9673	0.0116463	0.0473025	2.0436	0.0319535	0.0310399	3.94651
CTSF	0.000278923	0.0194626	-19.2949	0.000320814	0.0128637	-25.1129	1.20406e-05	0.00433745	-2.36286
DUSP5	3.44775e-05	0.0123908	2.63222	1.0865e-05	0.00487008	2.10194	0.00183588	0.0116535	2.3866
G0S2	0.00621771	0.0509548	5.80398	0.0287656	0.0698505	3.59291	0.0307559	0.0303606	4.26048
GADD45G	0.00765359	0.0546425	3.70559	0.00366346	0.0295907	4.34875	0.0263213	0.0280183	2.28258
H1-0	0.00359918	0.0416682	2.21318	0.000264706	0.0125469	3.04844	0.0386104	0.0345199	2.1301
HES3	0.00262375	0.0378018	2.18565	0.0013343	0.0208349	2.17432	0.00735141	0.0164528	2.42908
INPP4B	0.000652488	0.0241848	4.93431	0.0030756	0.0277467	2.94613	0.00545733	0.0149864	2.0509
INSM1	0.0277416	0.0938199	3.31778	0.0224872	0.0624487	3.57427	0.0062193	0.0154878	2.91185
IQSEC2	9.41484e-06	0.0067738	-3.2909	4.28736e-06	0.00430387	-3.723	9.09579e-05	0.00651339	-5.15581
ISLR2	0.00723348	0.0537368	3.69391	0.0389686	0.080741	2.22599	0.00330062	0.0132025	3.88102
LEFTY1	0.00304198	0.0397597	-2.53251	0.00174822	0.0224662	-2.52479	0.00249267	0.0124987	-3.3572
METTL7A	5.43672e-05	0.013386	-2.82083	4.82179e-05	0.00649552	-2.79698	0.000804567	0.00973562	-2.99215
PROS1	3.0403e-06	0.0067738	6.42556	6.3542e-06	0.0045912	5.31353	0.000313977	0.00806234	4.13862
RUNX1	7.38934e-06	0.0067738	15.2878	1.51533e-05	0.00487008	9.33807	0.000892755	0.0101103	14.2015
TXNIP	0.00445297	0.0439733	3.23577	0.000112856	0.00918473	4.09553	0.0241784	0.0268685	2.72754

## Sheet: Table S6
Table S6. Top 100 marker genes per Leiden cluster. Cluster 0 = Mega 1, cluster 1 = Ery, cluster 2 = Mega 2, cluster 3 = Granulo/Mono/DC, cluster 4 = Naive 1, cluster 5 = Naive 2.
genes	logFC	FDR	comparison
EHD3	2.75	3.98e-15	cluster0_vs_others
LINC01151	4.85	3.98e-15	cluster0_vs_others
AC137932.2	3	4.08e-15	cluster0_vs_others
PDE5A	3.69	5.86e-15	cluster0_vs_others
PTCRA	3.69	5.86e-15	cluster0_vs_others
ABLIM3	3.8	5.86e-15	cluster0_vs_others
PF4V1	4	5.86e-15	cluster0_vs_others
F2RL3	2.6	7.82e-15	cluster0_vs_others
SERPINE1	3.47	7.82e-15	cluster0_vs_others
C19orf33	3.61	7.82e-15	cluster0_vs_others
BEND2	3.71	7.82e-15	cluster0_vs_others
PRKAR2B	2.28	7.92e-15	cluster0_vs_others
CLEC1B	3.62	1.06e-14	cluster0_vs_others
ECE1	2.48	1.82e-14	cluster0_vs_others
LINC01197	4.16	3.42e-14	cluster0_vs_others
SH3TC2	3.09	3.8e-14	cluster0_vs_others
MYLK	2.66	6.28e-14	cluster0_vs_others
PPBP	4.09	6.78e-14	cluster0_vs_others
CAVIN2	2.89	8.9e-14	cluster0_vs_others
DNM3	3.09	9.62e-14	cluster0_vs_others
AP003049.2	3.15	9.62e-14	cluster0_vs_others
FHOD1	1.87	9.66e-14	cluster0_vs_others
NEXN	3.07	1.13e-13	cluster0_vs_others
AC012020.1	2.5	1.3e-13	cluster0_vs_others
AC037198.1	3.68	1.37e-13	cluster0_vs_others
GNAZ	3.75	1.37e-13	cluster0_vs_others
GP9	2.76	1.4e-13	cluster0_vs_others
CMTM5	2.8	1.4e-13	cluster0_vs_others
LINC02715	3.25	1.4e-13	cluster0_vs_others
UPK1A-AS1	2.54	1.67e-13	cluster0_vs_others
AC013652.1	3.57	1.67e-13	cluster0_vs_others
FHL1	3.59	1.67e-13	cluster0_vs_others
ILK	2.05	2.04e-13	cluster0_vs_others
TUBB1	3.11	2.05e-13	cluster0_vs_others
CALD1	3.19	2.05e-13	cluster0_vs_others
WIPI1	1.72	2.32e-13	cluster0_vs_others
C10orf71	3.4	2.92e-13	cluster0_vs_others
TPM1	3.09	2.95e-13	cluster0_vs_others
RUFY1	2.37	3.21e-13	cluster0_vs_others
CPAMD8	2.43	3.42e-13	cluster0_vs_others
TLN1	2.16	4.03e-13	cluster0_vs_others
EMCN	2.92	4.03e-13	cluster0_vs_others
TSPAN18	3.32	4.03e-13	cluster0_vs_others
AC109466.1	3.34	4.03e-13	cluster0_vs_others
PKHD1L1	3.59	4.03e-13	cluster0_vs_others
FGF2	3.81	4.03e-13	cluster0_vs_others
TAL1	1.5	4.09e-13	cluster0_vs_others
AC068279.2	1.9	4.61e-13	cluster0_vs_others
SIAE	2.3	5.09e-13	cluster0_vs_others
C2orf88	1.9	6.81e-13	cluster0_vs_others
ROCK2	1.87	8.2e-13	cluster0_vs_others
RGS9	3.2	8.74e-13	cluster0_vs_others
GOLGA2	1.79	1.01e-12	cluster0_vs_others
TRIM58	2.24	1.02e-12	cluster0_vs_others
SH3BGRL2	2.42	1.02e-12	cluster0_vs_others
LY6G6F	3.29	1.02e-12	cluster0_vs_others
CD47	1.81	1.11e-12	cluster0_vs_others
MPIG6B	2.49	1.11e-12	cluster0_vs_others
AC008415.1	3.17	1.14e-12	cluster0_vs_others
HEXIM1	2.39	1.32e-12	cluster0_vs_others
NRGN	2.93	1.32e-12	cluster0_vs_others
CCDC9B	2.74	1.35e-12	cluster0_vs_others
ITGB3	3.34	1.44e-12	cluster0_vs_others
PDLIM1	1.8	1.45e-12	cluster0_vs_others
THBS1	3.49	1.6e-12	cluster0_vs_others
HGD	2.98	1.66e-12	cluster0_vs_others
SAMD4A	2.52	1.87e-12	cluster0_vs_others
KALRN	3.13	1.87e-12	cluster0_vs_others
YWHAZ	1.33	1.88e-12	cluster0_vs_others
MTSS1	1.55	1.98e-12	cluster0_vs_others
C1orf116	2.84	2.08e-12	cluster0_vs_others
Z94721.1	-2.5	2.32e-12	cluster0_vs_others
DMTN	2.7	2.32e-12	cluster0_vs_others
OSBP2	3.03	2.32e-12	cluster0_vs_others
SH3TC2-DT	3.41	2.32e-12	cluster0_vs_others
TPST2	1.38	2.47e-12	cluster0_vs_others
MAVS	1.38	2.47e-12	cluster0_vs_others
SNAP23	1.75	2.63e-12	cluster0_vs_others
FLNA	2.21	2.64e-12	cluster0_vs_others
AL031590.1	2.99	2.66e-12	cluster0_vs_others
JARID2	1.12	2.74e-12	cluster0_vs_others
LRP12	1.82	2.74e-12	cluster0_vs_others
HTR2A	4.26	2.74e-12	cluster0_vs_others
CLCN4	2.27	2.81e-12	cluster0_vs_others
MPP7	3.66	2.81e-12	cluster0_vs_others
CABP5	3.74	2.81e-12	cluster0_vs_others
BRCA2	-2.34	2.9e-12	cluster0_vs_others
MINDY2	1.73	2.97e-12	cluster0_vs_others
TMPO	-1.95	3.14e-12	cluster0_vs_others
TUBAL3	2.51	3.16e-12	cluster0_vs_others
ENKUR	3.16	3.16e-12	cluster0_vs_others
NT5C3A	1.72	3.17e-12	cluster0_vs_others
DENND2C	3.25	3.26e-12	cluster0_vs_others
TMEM63A	1.81	3.28e-12	cluster0_vs_others
TBPL1	1.66	3.36e-12	cluster0_vs_others
VCL	2.18	3.4e-12	cluster0_vs_others
COPRS	-2.77	3.44e-12	cluster0_vs_others
MPP1	1.75	3.47e-12	cluster0_vs_others
LINC01565	3.39	3.47e-12	cluster0_vs_others
DGKI	3.57	3.47e-12	cluster0_vs_others
FBXO5	3.02	2.02e-15	cluster1_vs_others
KIF11	3.23	2.02e-15	cluster1_vs_others
ESCO2	3.58	8.88e-15	cluster1_vs_others
HIST1H4C	2.47	1.28e-14	cluster1_vs_others
SMC4	2.2	4.07e-14	cluster1_vs_others
ORC6	2.45	4.07e-14	cluster1_vs_others
KNL1	3.03	4.07e-14	cluster1_vs_others
KIF2C	3.57	4.07e-14	cluster1_vs_others
ATAD5	2.09	4.6e-14	cluster1_vs_others
PCNA	2.35	4.6e-14	cluster1_vs_others
PBK	4.94	4.6e-14	cluster1_vs_others
ARHGAP11A	3.18	6.98e-14	cluster1_vs_others
ANLN	3.51	9.7e-14	cluster1_vs_others
NDC80	3.7	1.02e-13	cluster1_vs_others
PARPBP	1.83	1.16e-13	cluster1_vs_others
BRCA2	2.17	1.16e-13	cluster1_vs_others
CCNA2	3.45	1.16e-13	cluster1_vs_others
CDCA8	3.63	1.16e-13	cluster1_vs_others
E2F8	4.22	1.16e-13	cluster1_vs_others
TMPO	1.86	1.46e-13	cluster1_vs_others
Z94721.1	2.2	1.46e-13	cluster1_vs_others
AHSP	5.77	1.46e-13	cluster1_vs_others
ATAD2	2.47	1.7e-13	cluster1_vs_others
SHCBP1	2.89	1.7e-13	cluster1_vs_others
CENPK	2.26	1.85e-13	cluster1_vs_others
FANCI	2.39	1.85e-13	cluster1_vs_others
CCNF	3.13	2.03e-13	cluster1_vs_others
SGO1	3.28	2.09e-13	cluster1_vs_others
CDC25A	2.62	3.22e-13	cluster1_vs_others
CKS2	1.96	3.24e-13	cluster1_vs_others
CKAP2L	3.76	4.15e-13	cluster1_vs_others
LIN9	1.88	4.19e-13	cluster1_vs_others
FANCD2	2.54	4.19e-13	cluster1_vs_others
DSCC1	2.64	4.19e-13	cluster1_vs_others
PRC1	3.2	4.19e-13	cluster1_vs_others
NCAPG	3.64	4.19e-13	cluster1_vs_others
PKLR	4.72	4.19e-13	cluster1_vs_others
NCAPH	3.26	6.16e-13	cluster1_vs_others
GTSE1	3.66	6.28e-13	cluster1_vs_others
UBE2T	2.97	6.43e-13	cluster1_vs_others
TOP2A	3.77	6.43e-13	cluster1_vs_others
CDT1	2.26	8.09e-13	cluster1_vs_others
TLCD4	4.56	8.39e-13	cluster1_vs_others
RAD54L	2.74	9.4e-13	cluster1_vs_others
CENPA	3.51	1.04e-12	cluster1_vs_others
CCNB1	2.96	1.16e-12	cluster1_vs_others
PKMYT1	3.41	1.24e-12	cluster1_vs_others
CEP192	1.32	1.27e-12	cluster1_vs_others
HMGB2	2.31	1.32e-12	cluster1_vs_others
KIF22	2.02	1.34e-12	cluster1_vs_others
PRIM2	1.5	1.36e-12	cluster1_vs_others
RFC4	1.98	1.36e-12	cluster1_vs_others
RRM2	3.1	1.36e-12	cluster1_vs_others
KIF15	3.38	1.36e-12	cluster1_vs_others
KIFC1	3.73	1.36e-12	cluster1_vs_others
HIST1H1B	3.96	1.36e-12	cluster1_vs_others
BUB1	1.97	1.41e-12	cluster1_vs_others
BLM	1.75	1.5e-12	cluster1_vs_others
DHFR	2.34	1.5e-12	cluster1_vs_others
RAD51AP1	2.81	1.5e-12	cluster1_vs_others
DDIAS	2.8	1.53e-12	cluster1_vs_others
INCENP	2.71	1.56e-12	cluster1_vs_others
CBX5	1.34	1.59e-12	cluster1_vs_others
MCM7	1.8	1.59e-12	cluster1_vs_others
MAD2L1	2.47	1.59e-12	cluster1_vs_others
SPC24	2.59	1.59e-12	cluster1_vs_others
TICRR	3.14	1.59e-12	cluster1_vs_others
SKA1	3.47	1.59e-12	cluster1_vs_others
CDCA2	4.12	1.59e-12	cluster1_vs_others
AC130456.3	5.22	1.59e-12	cluster1_vs_others
TTK	3.26	1.66e-12	cluster1_vs_others
PLK4	3.15	1.8e-12	cluster1_vs_others
HJURP	3.53	1.87e-12	cluster1_vs_others
CNRIP1	3.35	2.05e-12	cluster1_vs_others
HLTF	1.63	2.24e-12	cluster1_vs_others
AURKB	3.28	2.24e-12	cluster1_vs_others
GMNN	1.89	2.25e-12	cluster1_vs_others
CENPU	2.19	2.25e-12	cluster1_vs_others
CDC6	2.45	2.25e-12	cluster1_vs_others
CDC45	2.67	2.45e-12	cluster1_vs_others
FEN1	2.34	2.59e-12	cluster1_vs_others
RACGAP1	2.64	2.59e-12	cluster1_vs_others
TYMS	2.72	2.59e-12	cluster1_vs_others
RFC5	1.68	2.65e-12	cluster1_vs_others
NEIL3	3.56	2.65e-12	cluster1_vs_others
PIF1	3.78	2.66e-12	cluster1_vs_others
KIF24	2.46	2.94e-12	cluster1_vs_others
CEP152	1.63	3.15e-12	cluster1_vs_others
MCM8	1.85	3.3e-12	cluster1_vs_others
SKA3	3.03	3.41e-12	cluster1_vs_others
NUSAP1	3.22	3.46e-12	cluster1_vs_others
ZWINT	2.67	3.47e-12	cluster1_vs_others
NEK2	3.9	3.47e-12	cluster1_vs_others
TOPBP1	1.27	3.77e-12	cluster1_vs_others
KIF20A	3.54	3.77e-12	cluster1_vs_others
ARHGAP11B	2.86	3.79e-12	cluster1_vs_others
MTBP	1.64	3.87e-12	cluster1_vs_others
CKS1B	1.94	3.87e-12	cluster1_vs_others
DUT	1.87	4.07e-12	cluster1_vs_others
EZH2	1.44	4.28e-12	cluster1_vs_others
UPK1A-AS1	6.17	3.2e-20	cluster2_vs_others
AC137932.2	4.9	1.62e-19	cluster2_vs_others
KCTD10	3.14	7.98e-19	cluster2_vs_others
AC068279.2	3.57	4.97e-18	cluster2_vs_others
PTCRA	5.16	8.59e-18	cluster2_vs_others
ABLIM3	5.12	1.29e-17	cluster2_vs_others
SERPINE1	4.79	1.37e-17	cluster2_vs_others
BBC3	3.95	1.62e-17	cluster2_vs_others
AC008875.3	3.73	1.66e-17	cluster2_vs_others
TRAPPC3L	5.4	1.66e-17	cluster2_vs_others
AP003049.2	4.92	1.75e-17	cluster2_vs_others
AC004083.1	3.74	1.98e-17	cluster2_vs_others
ASAH1	2.6	2.33e-17	cluster2_vs_others
SH3TC2	4.41	2.33e-17	cluster2_vs_others
AC127502.2	4.16	3.05e-17	cluster2_vs_others
ECE1	3.29	3.6e-17	cluster2_vs_others
IFRD1	2.83	4.47e-17	cluster2_vs_others
BEND2	4.62	4.47e-17	cluster2_vs_others
RAP2B	3.23	4.61e-17	cluster2_vs_others
NECAB3	4.16	4.61e-17	cluster2_vs_others
HBP1	2.41	5.27e-17	cluster2_vs_others
RDX	3.06	5.27e-17	cluster2_vs_others
FOXO3	3.14	5.27e-17	cluster2_vs_others
LINC02715	4.79	5.27e-17	cluster2_vs_others
CAPN8	6.28	5.27e-17	cluster2_vs_others
TRIM58	3.66	5.65e-17	cluster2_vs_others
XPNPEP1	2.6	5.93e-17	cluster2_vs_others
OR2AT4	5.47	6.28e-17	cluster2_vs_others
ARHGEF12	2.54	7.87e-17	cluster2_vs_others
SERINC3	2.02	8.16e-17	cluster2_vs_others
P2RY1	3.14	8.54e-17	cluster2_vs_others
CLEC1B	4.34	8.54e-17	cluster2_vs_others
LEPROT	2.03	1.2e-16	cluster2_vs_others
LINC02343	5.72	1.23e-16	cluster2_vs_others
HIST1H3H	4.93	1.51e-16	cluster2_vs_others
MAP4K5	2.85	1.56e-16	cluster2_vs_others
ADD3	2.97	1.56e-16	cluster2_vs_others
RIOK3	3.04	1.56e-16	cluster2_vs_others
SPDYC	4.43	1.56e-16	cluster2_vs_others
BMP6	4.49	1.69e-16	cluster2_vs_others
WWC3	2.93	1.8e-16	cluster2_vs_others
GLA	2.27	1.82e-16	cluster2_vs_others
MALAT1	3.33	1.99e-16	cluster2_vs_others
KIFAP3	3.35	1.99e-16	cluster2_vs_others
ENKUR	5.28	1.99e-16	cluster2_vs_others
JARID2	1.79	2.1e-16	cluster2_vs_others
JAK1	2.14	2.1e-16	cluster2_vs_others
SNHG11	2.86	2.1e-16	cluster2_vs_others
RPL10A	-3.19	2.11e-16	cluster2_vs_others
PCMTD1	1.91	2.11e-16	cluster2_vs_others
HIST1H2AE	3.61	2.11e-16	cluster2_vs_others
ZNF185	4.22	2.11e-16	cluster2_vs_others
AFAP1L2	6.22	2.27e-16	cluster2_vs_others
TMEM140	5.5	2.31e-16	cluster2_vs_others
ZFAND5	2.12	2.4e-16	cluster2_vs_others
YPEL3	3.54	2.43e-16	cluster2_vs_others
TUBB1	4.19	2.43e-16	cluster2_vs_others
PDZK1IP1	5.15	2.43e-16	cluster2_vs_others
AC008124.1	2.28	2.44e-16	cluster2_vs_others
NMRK1	2.88	2.44e-16	cluster2_vs_others
CTSA	3	2.44e-16	cluster2_vs_others
CCR4	5.15	2.44e-16	cluster2_vs_others
HTATIP2	3.23	2.47e-16	cluster2_vs_others
PLOD2	3.49	2.47e-16	cluster2_vs_others
CHIC2	2.42	2.51e-16	cluster2_vs_others
HIST1H2BF	3.46	2.57e-16	cluster2_vs_others
F2RL3	2.8	2.72e-16	cluster2_vs_others
KLHDC8B	3.76	2.72e-16	cluster2_vs_others
CDKL1	3.65	2.81e-16	cluster2_vs_others
NXF3	3.66	2.81e-16	cluster2_vs_others
NEAT1	3.7	2.81e-16	cluster2_vs_others
RAB11A	2.1	2.9e-16	cluster2_vs_others
UPK1A	6.06	2.9e-16	cluster2_vs_others
CORO1C	2.29	2.95e-16	cluster2_vs_others
INAFM2	2.75	2.95e-16	cluster2_vs_others
RBM38	2.77	2.95e-16	cluster2_vs_others
RNF103	3.49	2.95e-16	cluster2_vs_others
PPP1R3B	3.87	2.95e-16	cluster2_vs_others
PDGFRA	5.24	3.01e-16	cluster2_vs_others
AC096719.1	5.07	3.15e-16	cluster2_vs_others
UBE2H	3.42	3.16e-16	cluster2_vs_others
NR0B1	6.34	3.29e-16	cluster2_vs_others
AC090192.2	5.85	3.31e-16	cluster2_vs_others
CLN8	2.8	3.35e-16	cluster2_vs_others
DNAJB6	2.06	3.4e-16	cluster2_vs_others
GLYATL1	3.75	3.68e-16	cluster2_vs_others
LRP12	2.72	3.99e-16	cluster2_vs_others
DNM3	3.74	3.99e-16	cluster2_vs_others
TFPI2	6.59	3.99e-16	cluster2_vs_others
THEM5	6.48	4.12e-16	cluster2_vs_others
FBXO32	5.34	4.28e-16	cluster2_vs_others
BPGM	3.6	4.42e-16	cluster2_vs_others
INKA2-AS1	4.78	4.42e-16	cluster2_vs_others
LINC01197	4.78	4.42e-16	cluster2_vs_others
MTSS2	3.24	4.58e-16	cluster2_vs_others
AP001972.4	5.74	5.03e-16	cluster2_vs_others
TAL1	1.97	5.52e-16	cluster2_vs_others
NME2	-3.27	5.58e-16	cluster2_vs_others
AFDN-DT	4.7	5.58e-16	cluster2_vs_others
AP001596.1	5.76	5.58e-16	cluster2_vs_others
PRKAR2B	-4.58	1.4e-15	cluster3_vs_others
ECE1	-4.88	2.75e-15	cluster3_vs_others
F2RL3	-4.85	2.75e-15	cluster3_vs_others
EHD3	-4.36	2.75e-15	cluster3_vs_others
LSP1	5.09	2.75e-15	cluster3_vs_others
C2orf88	-4.12	7.01e-15	cluster3_vs_others
COPRS	2.9	1.08e-14	cluster3_vs_others
MYLK	-5.19	1.15e-14	cluster3_vs_others
CXorf21	5.37	1.21e-14	cluster3_vs_others
CMTM5	-5.61	1.95e-14	cluster3_vs_others
AC137932.2	-4.25	1.95e-14	cluster3_vs_others
AC068279.2	-3.5	1.95e-14	cluster3_vs_others
MTSS1	-3.03	1.95e-14	cluster3_vs_others
TPST2	-2.57	1.95e-14	cluster3_vs_others
TAL1	-2.46	1.95e-14	cluster3_vs_others
S100A11	2.94	1.95e-14	cluster3_vs_others
ITGAL	3.51	1.95e-14	cluster3_vs_others
P2RY6	5.16	1.95e-14	cluster3_vs_others
CD180	5.37	1.95e-14	cluster3_vs_others
TLR10	5.8	1.95e-14	cluster3_vs_others
UPK1A-AS1	-4.94	2.15e-14	cluster3_vs_others
SNX10	5.04	2.24e-14	cluster3_vs_others
SH3RF1	3.13	2.55e-14	cluster3_vs_others
MPIG6B	-5.49	2.73e-14	cluster3_vs_others
ARHGEF12	-2.77	2.89e-14	cluster3_vs_others
PTGER4	5.4	3.03e-14	cluster3_vs_others
NCKAP1	-4.72	3.2e-14	cluster3_vs_others
RHAG	-5.51	3.52e-14	cluster3_vs_others
TRIM58	-4.43	3.52e-14	cluster3_vs_others
MAFB	4.89	3.52e-14	cluster3_vs_others
PCNX2	3.35	3.64e-14	cluster3_vs_others
SH3TC2	-5.5	3.68e-14	cluster3_vs_others
AC008760.2	5.78	4.38e-14	cluster3_vs_others
GP9	-4.92	4.45e-14	cluster3_vs_others
LEPROT	-2	4.73e-14	cluster3_vs_others
EMCN	-5.95	4.99e-14	cluster3_vs_others
TMEM243	3.35	4.99e-14	cluster3_vs_others
KIAA0930	3.61	4.99e-14	cluster3_vs_others
CX3CR1	4.89	5.65e-14	cluster3_vs_others
WDFY4	5.63	5.83e-14	cluster3_vs_others
PDLIM1	-3.12	5.9e-14	cluster3_vs_others
MGAT4A	3.48	5.9e-14	cluster3_vs_others
TUBAL3	-6.08	6.06e-14	cluster3_vs_others
CLEC1B	-5.59	6.06e-14	cluster3_vs_others
AC125603.2	4.78	6.06e-14	cluster3_vs_others
TIFAB	6.69	6.06e-14	cluster3_vs_others
PTCRA	-5.4	6.3e-14	cluster3_vs_others
SERPINE1	-5.15	6.3e-14	cluster3_vs_others
CAVIN2	-4.73	6.92e-14	cluster3_vs_others
P2RY1	-3.35	8.37e-14	cluster3_vs_others
PALD1	4.14	8.37e-14	cluster3_vs_others
AP003049.2	-5.43	8.85e-14	cluster3_vs_others
DNM3	-5.14	8.96e-14	cluster3_vs_others
PRAM1	4.36	8.96e-14	cluster3_vs_others
ANKRD13D	1.78	9.67e-14	cluster3_vs_others
LURAP1L	-5.52	9.73e-14	cluster3_vs_others
PEAR1	-3.63	9.73e-14	cluster3_vs_others
WIPI1	-2.39	9.73e-14	cluster3_vs_others
GAD1	-4.7	1.01e-13	cluster3_vs_others
ABI3	5.75	1.2e-13	cluster3_vs_others
COL18A1	-3.77	1.21e-13	cluster3_vs_others
MPP1	-3.03	1.23e-13	cluster3_vs_others
S100B	5.26	1.26e-13	cluster3_vs_others
NAAA	3.76	1.42e-13	cluster3_vs_others
TMBIM1	-2.67	1.53e-13	cluster3_vs_others
AC109466.1	-6.53	1.6e-13	cluster3_vs_others
KIF11	2.21	1.63e-13	cluster3_vs_others
GLIPR1	4.39	1.63e-13	cluster3_vs_others
PDE5A	-4.69	1.65e-13	cluster3_vs_others
ACPP	4.57	1.66e-13	cluster3_vs_others
CCR6	5.98	1.66e-13	cluster3_vs_others
STON2	-3.91	1.73e-13	cluster3_vs_others
CACNB4	3.63	1.73e-13	cluster3_vs_others
ABLIM3	-5.01	1.74e-13	cluster3_vs_others
CYBB	5.45	1.78e-13	cluster3_vs_others
GLYATL1	-4.81	1.89e-13	cluster3_vs_others
TUBB1	-5.24	1.98e-13	cluster3_vs_others
GPR34	5.3	1.98e-13	cluster3_vs_others
AC004083.1	-3.44	2.01e-13	cluster3_vs_others
HMGA2	3.62	2.04e-13	cluster3_vs_others
SH3BGRL2	-4.13	2.13e-13	cluster3_vs_others
INAFM2	-2.88	2.13e-13	cluster3_vs_others
FFAR2	5.98	2.13e-13	cluster3_vs_others
JARID2	-1.56	2.2e-13	cluster3_vs_others
PF4V1	-5.17	2.26e-13	cluster3_vs_others
AC007405.2	-4.24	2.31e-13	cluster3_vs_others
DISC1	2.57	2.85e-13	cluster3_vs_others
TLR1	3.85	2.85e-13	cluster3_vs_others
SKP2	1.84	3.01e-13	cluster3_vs_others
MYCT1	-5.47	3.02e-13	cluster3_vs_others
ITGA2B	-4.68	3.02e-13	cluster3_vs_others
TRIM10	-4.9	3.12e-13	cluster3_vs_others
AP001636.3	-5.03	3.23e-13	cluster3_vs_others
CYTOR	-2.13	3.23e-13	cluster3_vs_others
CYBA	1.77	3.37e-13	cluster3_vs_others
FHOD1	-2.2	3.38e-13	cluster3_vs_others
OLR1	5.89	3.38e-13	cluster3_vs_others
AC037198.1	-6.69	3.77e-13	cluster3_vs_others
CXCL3	-4.02	3.77e-13	cluster3_vs_others
STAMBPL1	3.37	3.77e-13	cluster3_vs_others
ATP6V0A2	1.96	3.51e-11	cluster4_vs_others
UPK1A-AS1	-3.8	1.38e-10	cluster4_vs_others
PDE5A	-3.76	1.38e-10	cluster4_vs_others
AC137932.2	-3.26	1.38e-10	cluster4_vs_others
HIST1H3D	-3.26	1.38e-10	cluster4_vs_others
ABLIM3	-4.23	2.62e-10	cluster4_vs_others
MCTP1	-2.57	2.62e-10	cluster4_vs_others
ADGRE2	1.67	2.62e-10	cluster4_vs_others
FREM1	5.08	2.62e-10	cluster4_vs_others
PPBP	-4.3	1.03e-09	cluster4_vs_others
PTCRA	-3.5	1.42e-09	cluster4_vs_others
SERPINE1	-3.2	1.58e-09	cluster4_vs_others
YWHAH	-1.85	1.58e-09	cluster4_vs_others
Z94721.1	-2.16	2.14e-09	cluster4_vs_others
LINC01151	-4.88	3.32e-09	cluster4_vs_others
SMC4	-1.65	3.39e-09	cluster4_vs_others
NOSTRIN	3.48	3.39e-09	cluster4_vs_others
BEND2	-3.72	3.48e-09	cluster4_vs_others
AC127502.2	-2.69	3.48e-09	cluster4_vs_others
RDX	-1.72	3.48e-09	cluster4_vs_others
KIF11	-2.25	3.8e-09	cluster4_vs_others
BUB1	-2.01	4.29e-09	cluster4_vs_others
MARVELD1	1.59	4.46e-09	cluster4_vs_others
PF4V1	-3.24	5.21e-09	cluster4_vs_others
HIST1H2BF	-2.75	5.21e-09	cluster4_vs_others
GLA	-1.3	5.93e-09	cluster4_vs_others
CTNNBL1	1.69	5.93e-09	cluster4_vs_others
TIE1	1.84	5.93e-09	cluster4_vs_others
CLEC1B	-2.75	6.03e-09	cluster4_vs_others
HSPG2	2.1	6.13e-09	cluster4_vs_others
LINC01197	-4.97	6.26e-09	cluster4_vs_others
ENKUR	-3.79	6.26e-09	cluster4_vs_others
SLC27A4	-1.69	6.26e-09	cluster4_vs_others
CPPED1	1.55	6.26e-09	cluster4_vs_others
STXBP5	1.78	6.26e-09	cluster4_vs_others
AL512643.2	5.03	6.26e-09	cluster4_vs_others
NAP1L1	-1.19	7.38e-09	cluster4_vs_others
DDAH2	1.23	7.73e-09	cluster4_vs_others
SH3TC2	-2.68	8.99e-09	cluster4_vs_others
TXNL4B	-2.38	8.99e-09	cluster4_vs_others
GAS5	0.89	8.99e-09	cluster4_vs_others
AP003049.2	-2.74	9.5e-09	cluster4_vs_others
GDPD1	1.57	1.04e-08	cluster4_vs_others
C19orf33	-2.78	1.05e-08	cluster4_vs_others
CNRIP1	2.42	1.22e-08	cluster4_vs_others
DNM3	-2.35	1.29e-08	cluster4_vs_others
TUBB1	-2.55	1.49e-08	cluster4_vs_others
ALDH1A1	4.07	1.49e-08	cluster4_vs_others
DMD	-4.22	1.58e-08	cluster4_vs_others
CCL5	-3.86	1.58e-08	cluster4_vs_others
ESCO2	-2.73	1.58e-08	cluster4_vs_others
DDB2	-1.76	1.58e-08	cluster4_vs_others
MEIS2	2.01	1.58e-08	cluster4_vs_others
FGF2	-4.3	1.59e-08	cluster4_vs_others
ARHGEF6	2.14	1.59e-08	cluster4_vs_others
HIST1H4C	-1.44	1.6e-08	cluster4_vs_others
CCDC173	2.36	1.72e-08	cluster4_vs_others
GDF11	1.69	1.86e-08	cluster4_vs_others
CTTNBP2	1.86	1.94e-08	cluster4_vs_others
TST	-2.2	1.95e-08	cluster4_vs_others
RPL10A	0.9	2.11e-08	cluster4_vs_others
RABGAP1L	-1.2	2.39e-08	cluster4_vs_others
LINC02715	-3	2.85e-08	cluster4_vs_others
PPM1H	2.77	2.85e-08	cluster4_vs_others
NRGN	-2.57	2.95e-08	cluster4_vs_others
RPA1	-0.83	2.95e-08	cluster4_vs_others
PLEKHO1	-2.13	3.35e-08	cluster4_vs_others
GNAZ	-3.56	3.49e-08	cluster4_vs_others
SLITRK4	-3.4	3.49e-08	cluster4_vs_others
KCTD10	-1.12	3.49e-08	cluster4_vs_others
MRPL52	1.5	3.49e-08	cluster4_vs_others
LTC4S	1.89	3.49e-08	cluster4_vs_others
AC079015.1	4.13	3.49e-08	cluster4_vs_others
GAPT	2.08	3.58e-08	cluster4_vs_others
SLC4A8	2.1	3.66e-08	cluster4_vs_others
ABHD2	1.48	3.93e-08	cluster4_vs_others
GALC	1.76	3.93e-08	cluster4_vs_others
RGS9	-3.11	3.97e-08	cluster4_vs_others
STAP1	2.01	4e-08	cluster4_vs_others
SFRP5	4.33	4.01e-08	cluster4_vs_others
HIST1H3H	-2.96	4.22e-08	cluster4_vs_others
ANO6	-1.99	4.22e-08	cluster4_vs_others
RBM38	-1.47	4.22e-08	cluster4_vs_others
RAP2B	-1.44	4.22e-08	cluster4_vs_others
RAP2A	-1.42	4.22e-08	cluster4_vs_others
ZNF433-AS1	1.03	4.22e-08	cluster4_vs_others
CTSA	-1.59	4.32e-08	cluster4_vs_others
SLC25A29	1.52	4.66e-08	cluster4_vs_others
MASTL	-1.43	5.01e-08	cluster4_vs_others
PIK3R1	-1.11	5.01e-08	cluster4_vs_others
CD164	1.18	5.01e-08	cluster4_vs_others
DTNA	-4.14	5.14e-08	cluster4_vs_others
ANLN	-2.92	5.14e-08	cluster4_vs_others
GDF3	4.63	5.14e-08	cluster4_vs_others
GNAI1	1.67	5.16e-08	cluster4_vs_others
BBC3	-1.74	5.21e-08	cluster4_vs_others
CTNNAL1	-2.17	5.54e-08	cluster4_vs_others
SAV1	-1.91	5.54e-08	cluster4_vs_others
CCDC178	2.77	5.54e-08	cluster4_vs_others
GNA13	-1.26	5.71e-08	cluster4_vs_others
LSP1	4.36	1.75e-12	cluster5_vs_others
CXorf21	4.73	5.55e-12	cluster5_vs_others
S100A11	2.33	2.05e-11	cluster5_vs_others
ITGAL	2.91	2.05e-11	cluster5_vs_others
SNX10	4.16	2.05e-11	cluster5_vs_others
P2RY6	4.39	2.05e-11	cluster5_vs_others
TLR10	4.87	2.05e-11	cluster5_vs_others
COPRS	2.2	3.13e-11	cluster5_vs_others
S100B	4.48	3.13e-11	cluster5_vs_others
WDFY4	4.83	3.13e-11	cluster5_vs_others
PRAM1	3.74	3.2e-11	cluster5_vs_others
CX3CR1	4.02	3.56e-11	cluster5_vs_others
KIAA0930	3	4.97e-11	cluster5_vs_others
CYBB	4.6	6.59e-11	cluster5_vs_others
TMEM243	2.73	7.02e-11	cluster5_vs_others
MAFB	4.05	7.02e-11	cluster5_vs_others
CD180	4.35	7.02e-11	cluster5_vs_others
ABI3	5.02	7.02e-11	cluster5_vs_others
TIFAB	5.87	8.02e-11	cluster5_vs_others
GPR34	4.66	8.33e-11	cluster5_vs_others
FGD2	4.81	1.04e-10	cluster5_vs_others
GLIPR1	3.71	1.13e-10	cluster5_vs_others
CCR6	5.21	1.77e-10	cluster5_vs_others
CCR1	4.77	1.85e-10	cluster5_vs_others
PALD1	3.3	1.91e-10	cluster5_vs_others
SH3RF1	2.2	2.28e-10	cluster5_vs_others
PTGER4	4.19	2.28e-10	cluster5_vs_others
AC008760.2	5.16	2.93e-10	cluster5_vs_others
CEBPA	4.75	3.03e-10	cluster5_vs_others
MGAT4A	2.7	3.13e-10	cluster5_vs_others
KCNQ3	5.55	3.35e-10	cluster5_vs_others
ACPP	3.75	3.46e-10	cluster5_vs_others
AC125603.2	3.77	3.7e-10	cluster5_vs_others
IRF8	4.86	3.7e-10	cluster5_vs_others
ANKRD13D	1.32	3.72e-10	cluster5_vs_others
ADAM28	4.52	4.37e-10	cluster5_vs_others
TLR1	3.11	5.5e-10	cluster5_vs_others
CD86	6.01	5.8e-10	cluster5_vs_others
PCNX2	2.28	7.18e-10	cluster5_vs_others
C1QC	6.21	8.25e-10	cluster5_vs_others
RBM47	5.34	8.44e-10	cluster5_vs_others
CACNB4	2.68	8.93e-10	cluster5_vs_others
GLRX	1.57	1.08e-09	cluster5_vs_others
CYTIP	3.46	1.08e-09	cluster5_vs_others
CSF2RA	4.75	1.08e-09	cluster5_vs_others
OLR1	4.94	1.11e-09	cluster5_vs_others
RPL39L	3.27	1.31e-09	cluster5_vs_others
BHLHE41	4.63	1.31e-09	cluster5_vs_others
KCTD12	4.77	1.31e-09	cluster5_vs_others
SLC8A1	5.11	1.31e-09	cluster5_vs_others
ARHGAP26	3.11	1.4e-09	cluster5_vs_others
PYCARD	2.15	1.41e-09	cluster5_vs_others
NCF1	2.48	1.52e-09	cluster5_vs_others
GAS7	4.99	1.52e-09	cluster5_vs_others
PREX1	2.62	1.57e-09	cluster5_vs_others
HMGA2	2.67	1.7e-09	cluster5_vs_others
NAAA	2.78	1.73e-09	cluster5_vs_others
TNFRSF1B	3.18	1.86e-09	cluster5_vs_others
CYBA	1.22	1.91e-09	cluster5_vs_others
EEPD1	2.28	2.43e-09	cluster5_vs_others
SASH3	2.41	2.54e-09	cluster5_vs_others
CASP1	5.5	2.55e-09	cluster5_vs_others
DISC1	1.77	2.65e-09	cluster5_vs_others
HLA-DRA	6.04	2.67e-09	cluster5_vs_others
BLNK	4.24	2.79e-09	cluster5_vs_others
CD48	3.15	2.82e-09	cluster5_vs_others
JAML	4.37	3.02e-09	cluster5_vs_others
IGSF6	4.42	3.17e-09	cluster5_vs_others
DIAPH2	2.35	3.21e-09	cluster5_vs_others
ASGR2	5.33	3.21e-09	cluster5_vs_others
RUNX3	4.72	3.3e-09	cluster5_vs_others
TRPM2	4.43	3.54e-09	cluster5_vs_others
C1QA	5.99	4e-09	cluster5_vs_others
FFAR2	5.1	4.08e-09	cluster5_vs_others
GAS6	4.78	4.16e-09	cluster5_vs_others
C1QB	6.02	4.55e-09	cluster5_vs_others
LINC01151	2.36	4.62e-09	cluster5_vs_others
ANKRD44	3.21	4.62e-09	cluster5_vs_others
IMPA2	4.14	4.62e-09	cluster5_vs_others
HRH2	5.12	4.62e-09	cluster5_vs_others
PLAC8	3.45	4.73e-09	cluster5_vs_others
RAB7B	4.45	4.76e-09	cluster5_vs_others
TLR7	3.2	4.92e-09	cluster5_vs_others
CIITA	4.61	5.05e-09	cluster5_vs_others
PIK3CD	2.74	5.15e-09	cluster5_vs_others
UPK1A-AS1	1.64	5.26e-09	cluster5_vs_others
AC011472.2	3.71	5.26e-09	cluster5_vs_others
RAB39A	4.18	5.26e-09	cluster5_vs_others
MS4A7	5.57	5.26e-09	cluster5_vs_others
CTSS	2.91	5.34e-09	cluster5_vs_others
TNFRSF13C	2.86	5.53e-09	cluster5_vs_others
ABLIM3	1.89	5.55e-09	cluster5_vs_others
IL1RN	4.98	5.57e-09	cluster5_vs_others
ACY3	4.91	6.2e-09	cluster5_vs_others
CISD3	1.31	6.24e-09	cluster5_vs_others
SAC3D1	1.29	7.84e-09	cluster5_vs_others
SLC25A19	2.04	7.91e-09	cluster5_vs_others
EZR	1.76	8.16e-09	cluster5_vs_others
C1QTNF4	3.73	8.16e-09	cluster5_vs_others
NAV3	3.65	8.23e-09	cluster5_vs_others

## Sheet: Table S7
Table S7. Cell number per Leiden cluster determined by scRNA-seq.
Leiden cluster	genotype	cell number
0	ETV6::RUNX1	7359
0	WT	4075
1	ETV6::RUNX1	1588
1	WT	6441
2	ETV6::RUNX1	3929
2	WT	1387
3	ETV6::RUNX1	3454
3	WT	994
4	ETV6::RUNX1	2478
4	WT	95
5	ETV6::RUNX1	478
5	WT	80

## Sheet: Table S8
Table S8. Differentially expressed genes (FDR<0.1) in ETV6::RUNX1+ versus WT cells per Leiden cluster. Cluster 0 = Mega 1, cluster 1 = Ery, cluster 2 = Mega 2, cluster 3 = Granulo/Mono/DC, cluster 4 = Naive 1, cluster 5 = Naive 2.
genes	logFC	FDR	cluster	comparison
ABCA1	1.85	0.1	0	ETV6::RUNX1_vs_WT
ABCB11	3.88	0.04	0	ETV6::RUNX1_vs_WT
AC011997.2	2.19	0.05	0	ETV6::RUNX1_vs_WT
AC016168.4	-2.92	0.04	0	ETV6::RUNX1_vs_WT
AC016583.2	3.48	0.08	0	ETV6::RUNX1_vs_WT
AC016598.2	5.3	0.05	0	ETV6::RUNX1_vs_WT
AC034206.1	-4.98	0.02	0	ETV6::RUNX1_vs_WT
AC092691.1	3.1	0.05	0	ETV6::RUNX1_vs_WT
AC097369.2	3.51	0.06	0	ETV6::RUNX1_vs_WT
AC097528.1	-2.66	0.05	0	ETV6::RUNX1_vs_WT
AC107980.1	3.19	0.08	0	ETV6::RUNX1_vs_WT
AC127029.2	3.15	0.03	0	ETV6::RUNX1_vs_WT
AC130456.3	-3.92	0.08	0	ETV6::RUNX1_vs_WT
AC244153.1	3.54	0.03	0	ETV6::RUNX1_vs_WT
ACVR1B	1.79	0.04	0	ETV6::RUNX1_vs_WT
ADAMTS4	5	0	0	ETV6::RUNX1_vs_WT
ADCY8	3.8	0.01	0	ETV6::RUNX1_vs_WT
AFAP1L1	1.4	0.08	0	ETV6::RUNX1_vs_WT
AGPAT3	-1.86	0.01	0	ETV6::RUNX1_vs_WT
AHSP	-3.73	0.02	0	ETV6::RUNX1_vs_WT
AL024495.1	-2.16	0.03	0	ETV6::RUNX1_vs_WT
AL049775.1	2.92	0.07	0	ETV6::RUNX1_vs_WT
AL136114.1	2.17	0.08	0	ETV6::RUNX1_vs_WT
AL161629.1	4.17	0.02	0	ETV6::RUNX1_vs_WT
AL355838.1	-1.68	0.09	0	ETV6::RUNX1_vs_WT
AL590226.1	3.27	0.02	0	ETV6::RUNX1_vs_WT
ANKRD6	1.83	0.02	0	ETV6::RUNX1_vs_WT
AP003086.1	1.6	0.09	0	ETV6::RUNX1_vs_WT
APBB2	2.03	0.02	0	ETV6::RUNX1_vs_WT
ARHGAP29	2.52	0.04	0	ETV6::RUNX1_vs_WT
ATP1B2	1.73	0.05	0	ETV6::RUNX1_vs_WT
BEND7	2.37	0.01	0	ETV6::RUNX1_vs_WT
BST2	2.56	0.08	0	ETV6::RUNX1_vs_WT
BTBD6	-1.51	0.08	0	ETV6::RUNX1_vs_WT
C22orf34	6.45	0	0	ETV6::RUNX1_vs_WT
CACHD1	1.54	0.03	0	ETV6::RUNX1_vs_WT
CALCRL	3.56	0.01	0	ETV6::RUNX1_vs_WT
CAPN8	3.49	0.05	0	ETV6::RUNX1_vs_WT
CAVIN1	1.71	0.1	0	ETV6::RUNX1_vs_WT
CCDC178	2.5	0.05	0	ETV6::RUNX1_vs_WT
CCL2	3.82	0.01	0	ETV6::RUNX1_vs_WT
CCL4L2	1.92	0.06	0	ETV6::RUNX1_vs_WT
CCM2L	2.93	0.06	0	ETV6::RUNX1_vs_WT
CD200R1	2.03	0.02	0	ETV6::RUNX1_vs_WT
CD44	2.17	0.02	0	ETV6::RUNX1_vs_WT
CD53	2.17	0.07	0	ETV6::RUNX1_vs_WT
CD93	1.72	0.07	0	ETV6::RUNX1_vs_WT
CD96	-1.74	0.05	0	ETV6::RUNX1_vs_WT
CERK	1.9	0.05	0	ETV6::RUNX1_vs_WT
CHST7	2.64	0.02	0	ETV6::RUNX1_vs_WT
CLDN5	4.01	0.04	0	ETV6::RUNX1_vs_WT
COLEC12	3.75	0.02	0	ETV6::RUNX1_vs_WT
CPNE4	-1.85	0.06	0	ETV6::RUNX1_vs_WT
CRIP2	3.63	0.1	0	ETV6::RUNX1_vs_WT
CTNNA3	1.42	0.1	0	ETV6::RUNX1_vs_WT
CXCL14	-7.42	0	0	ETV6::RUNX1_vs_WT
DAPK1	2.08	0.07	0	ETV6::RUNX1_vs_WT
DCUN1D4	1.43	0.06	0	ETV6::RUNX1_vs_WT
DENND5B	2.4	0.03	0	ETV6::RUNX1_vs_WT
DPH6-DT	3.04	0.03	0	ETV6::RUNX1_vs_WT
EBI3	2.43	0.05	0	ETV6::RUNX1_vs_WT
EDNRB	6.56	0.02	0	ETV6::RUNX1_vs_WT
EFNB2	-1.71	0.07	0	ETV6::RUNX1_vs_WT
EVA1A	2.02	0.06	0	ETV6::RUNX1_vs_WT
FAM189A1	2.36	0.01	0	ETV6::RUNX1_vs_WT
FAM49A	2.34	0.02	0	ETV6::RUNX1_vs_WT
FGD5	2.19	0.05	0	ETV6::RUNX1_vs_WT
FLRT2	4.65	0	0	ETV6::RUNX1_vs_WT
FLT1	3.21	0.01	0	ETV6::RUNX1_vs_WT
FLT4	5.6	0.08	0	ETV6::RUNX1_vs_WT
FMNL2	2.21	0.02	0	ETV6::RUNX1_vs_WT
FO393401.1	-2.12	0.1	0	ETV6::RUNX1_vs_WT
FOLR2	2.84	0.01	0	ETV6::RUNX1_vs_WT
GAB2	1.44	0.05	0	ETV6::RUNX1_vs_WT
GBP4	1.7	0.05	0	ETV6::RUNX1_vs_WT
GCNT4	2.9	0.01	0	ETV6::RUNX1_vs_WT
GDA	-3.92	0.03	0	ETV6::RUNX1_vs_WT
GDF15	-2.18	0.02	0	ETV6::RUNX1_vs_WT
GDF3	4.08	0.1	0	ETV6::RUNX1_vs_WT
GIMAP1	3.03	0.02	0	ETV6::RUNX1_vs_WT
GIMAP8	4.43	0	0	ETV6::RUNX1_vs_WT
GPRIN3	2.44	0.06	0	ETV6::RUNX1_vs_WT
GRIK3	-2.36	0.03	0	ETV6::RUNX1_vs_WT
GYPA	-2.02	0.04	0	ETV6::RUNX1_vs_WT
GYPB	-1.43	0.05	0	ETV6::RUNX1_vs_WT
HBE1	-1.91	0.01	0	ETV6::RUNX1_vs_WT
IFI44L	4.43	0.01	0	ETV6::RUNX1_vs_WT
IL17RA	-1.69	0.05	0	ETV6::RUNX1_vs_WT
IQSEC1	-1.65	0.05	0	ETV6::RUNX1_vs_WT
ITLN2	2.35	0.06	0	ETV6::RUNX1_vs_WT
KCND3	3.23	0.01	0	ETV6::RUNX1_vs_WT
KDR	1.67	0.02	0	ETV6::RUNX1_vs_WT
KLHL3	2.06	0.03	0	ETV6::RUNX1_vs_WT
LGALS12	-2.41	0.02	0	ETV6::RUNX1_vs_WT
LIFR	3.85	0.06	0	ETV6::RUNX1_vs_WT
LIMCH1	2.56	0.05	0	ETV6::RUNX1_vs_WT
LINC00534	1.91	0.06	0	ETV6::RUNX1_vs_WT
LINC00671	5.07	0.1	0	ETV6::RUNX1_vs_WT
LINC01750	2.59	0.09	0	ETV6::RUNX1_vs_WT
LINC02204	2	0.1	0	ETV6::RUNX1_vs_WT
LINC02367	1.82	0.1	0	ETV6::RUNX1_vs_WT
LINC02607	3.39	0.02	0	ETV6::RUNX1_vs_WT
LRG1	1.95	0.05	0	ETV6::RUNX1_vs_WT
LRRC4B	2.05	0.09	0	ETV6::RUNX1_vs_WT
LTC4S	-2.19	0.01	0	ETV6::RUNX1_vs_WT
MACC1	-1.56	0.04	0	ETV6::RUNX1_vs_WT
MAF	2.74	0.05	0	ETV6::RUNX1_vs_WT
MAML2	2.29	0.01	0	ETV6::RUNX1_vs_WT
MARCKS	2.3	0.04	0	ETV6::RUNX1_vs_WT
MDFIC	2.4	0.03	0	ETV6::RUNX1_vs_WT
MYEOV	-2.18	0.02	0	ETV6::RUNX1_vs_WT
MYO10	2.47	0.05	0	ETV6::RUNX1_vs_WT
MYO7A	3.07	0.02	0	ETV6::RUNX1_vs_WT
NDFIP2	-1.72	0.07	0	ETV6::RUNX1_vs_WT
NFIA-AS2	2.6	0.05	0	ETV6::RUNX1_vs_WT
NHSL1	1.9	0.01	0	ETV6::RUNX1_vs_WT
NOSTRIN	1.7	0.06	0	ETV6::RUNX1_vs_WT
NPDC1	2.88	0.01	0	ETV6::RUNX1_vs_WT
NR5A2	2.04	0.05	0	ETV6::RUNX1_vs_WT
NUAK2	3.78	0.07	0	ETV6::RUNX1_vs_WT
PCAT14	1.95	0.02	0	ETV6::RUNX1_vs_WT
PDE10A	2.12	0.01	0	ETV6::RUNX1_vs_WT
PGLYRP4	2.96	0.1	0	ETV6::RUNX1_vs_WT
PKLR	-3.4	0.05	0	ETV6::RUNX1_vs_WT
PLEKHG3	-1.52	0.08	0	ETV6::RUNX1_vs_WT
PNCK	1.71	0.04	0	ETV6::RUNX1_vs_WT
PRTG	2.08	0.05	0	ETV6::RUNX1_vs_WT
PTGER3	1.8	0.02	0	ETV6::RUNX1_vs_WT
PTPRN2	1.98	0.09	0	ETV6::RUNX1_vs_WT
PXDC1	2.21	0.05	0	ETV6::RUNX1_vs_WT
RAPGEF5	1.77	0.05	0	ETV6::RUNX1_vs_WT
RARRES1	1.46	0.05	0	ETV6::RUNX1_vs_WT
RASGEF1B	1.91	0.05	0	ETV6::RUNX1_vs_WT
RHBDD2	1.73	0.07	0	ETV6::RUNX1_vs_WT
RHOH	1.56	0.05	0	ETV6::RUNX1_vs_WT
RLN3	-6.37	0.01	0	ETV6::RUNX1_vs_WT
ROBO1	1.7	0.02	0	ETV6::RUNX1_vs_WT
RYR3	2.07	0.02	0	ETV6::RUNX1_vs_WT
S100A6	-1.47	0.08	0	ETV6::RUNX1_vs_WT
SAMD14	-1.85	0.02	0	ETV6::RUNX1_vs_WT
SCAMP5	1.93	0.07	0	ETV6::RUNX1_vs_WT
SELL	3.02	0.01	0	ETV6::RUNX1_vs_WT
SESN3	2.03	0.01	0	ETV6::RUNX1_vs_WT
SFMBT2	-1.58	0.03	0	ETV6::RUNX1_vs_WT
SGCZ	-1.97	0.05	0	ETV6::RUNX1_vs_WT
SHE	4.78	0	0	ETV6::RUNX1_vs_WT
SLC25A4	2.29	0.09	0	ETV6::RUNX1_vs_WT
SLC25A48	-5.32	0.01	0	ETV6::RUNX1_vs_WT
SLC2A9	1.62	0.05	0	ETV6::RUNX1_vs_WT
SLC43A2	1.76	0.06	0	ETV6::RUNX1_vs_WT
SLC4A4	1.98	0.08	0	ETV6::RUNX1_vs_WT
SLC6A4	2.68	0.08	0	ETV6::RUNX1_vs_WT
SNAP25	2.73	0.08	0	ETV6::RUNX1_vs_WT
SOX11	-2.05	0.05	0	ETV6::RUNX1_vs_WT
SOX4	2.09	0.06	0	ETV6::RUNX1_vs_WT
SPP1	2.91	0.01	0	ETV6::RUNX1_vs_WT
STUM	2.81	0.01	0	ETV6::RUNX1_vs_WT
STXBP6	2.66	0.09	0	ETV6::RUNX1_vs_WT
TDRD10	3.14	0.02	0	ETV6::RUNX1_vs_WT
TENM2	2.03	0.04	0	ETV6::RUNX1_vs_WT
TFPI2	2.64	0.01	0	ETV6::RUNX1_vs_WT
TGFBR1	2.12	0.02	0	ETV6::RUNX1_vs_WT
TM4SF1	5.04	0.05	0	ETV6::RUNX1_vs_WT
TMEM273	1.99	0.04	0	ETV6::RUNX1_vs_WT
TMEM37	2.49	0.1	0	ETV6::RUNX1_vs_WT
TNFSF10	2.32	0.1	0	ETV6::RUNX1_vs_WT
TNS2	2.57	0.09	0	ETV6::RUNX1_vs_WT
TPCN1	-1.97	0.01	0	ETV6::RUNX1_vs_WT
TTC28	3.27	0.01	0	ETV6::RUNX1_vs_WT
TUBA8	-1.92	0.06	0	ETV6::RUNX1_vs_WT
VAMP5	1.7	0.08	0	ETV6::RUNX1_vs_WT
WWTR1	4.14	0	0	ETV6::RUNX1_vs_WT
ZC3HAV1L	1.79	0.07	0	ETV6::RUNX1_vs_WT
ZNF521	3.04	0.01	0	ETV6::RUNX1_vs_WT
ABCA7	-1.78	0.07	1	ETV6::RUNX1_vs_WT
AC004889.1	2.74	0.04	1	ETV6::RUNX1_vs_WT
AC009041.2	2.89	0.08	1	ETV6::RUNX1_vs_WT
AC010745.5	2.52	0.09	1	ETV6::RUNX1_vs_WT
AC011246.1	2.48	0.01	1	ETV6::RUNX1_vs_WT
AC011997.2	3.54	0.01	1	ETV6::RUNX1_vs_WT
AC012368.1	2.18	0.1	1	ETV6::RUNX1_vs_WT
AC022523.1	2.85	0.02	1	ETV6::RUNX1_vs_WT
AC025263.1	-3.6	0.08	1	ETV6::RUNX1_vs_WT
AC034206.1	-3.97	0.03	1	ETV6::RUNX1_vs_WT
AC073210.3	-3.26	0.03	1	ETV6::RUNX1_vs_WT
AC073349.1	-3.73	0.01	1	ETV6::RUNX1_vs_WT
AC092802.1	-2.96	0.06	1	ETV6::RUNX1_vs_WT
AC095030.1	3.13	0.07	1	ETV6::RUNX1_vs_WT
AC100861.1	-3.28	0.09	1	ETV6::RUNX1_vs_WT
AC116424.1	3.45	0.05	1	ETV6::RUNX1_vs_WT
AC130456.3	-4.54	0.01	1	ETV6::RUNX1_vs_WT
AC131944.1	3.33	0.08	1	ETV6::RUNX1_vs_WT
AC147651.1	2.04	0.1	1	ETV6::RUNX1_vs_WT
AC244153.1	4.31	0.01	1	ETV6::RUNX1_vs_WT
ACSBG1	-2.62	0.04	1	ETV6::RUNX1_vs_WT
ADAMTS4	4.19	0.01	1	ETV6::RUNX1_vs_WT
ADCY7	-2.23	0.04	1	ETV6::RUNX1_vs_WT
ADCYAP1	4.73	0.06	1	ETV6::RUNX1_vs_WT
ADD2	-3.67	0.02	1	ETV6::RUNX1_vs_WT
ADGRA2	2.93	0.08	1	ETV6::RUNX1_vs_WT
AGPAT3	-2.68	0.01	1	ETV6::RUNX1_vs_WT
AHNAK	2.57	0.06	1	ETV6::RUNX1_vs_WT
AHSP	-3.16	0.01	1	ETV6::RUNX1_vs_WT
AKAP12	2.86	0.01	1	ETV6::RUNX1_vs_WT
AL078590.2	2.84	0.03	1	ETV6::RUNX1_vs_WT
AL391117.1	-2.51	0.07	1	ETV6::RUNX1_vs_WT
AL603840.1	1.7	0.05	1	ETV6::RUNX1_vs_WT
AL731557.1	2.82	0.09	1	ETV6::RUNX1_vs_WT
ALOX15	3.75	0.07	1	ETV6::RUNX1_vs_WT
ANKH	-1.95	0.07	1	ETV6::RUNX1_vs_WT
ANKRD55	1.98	0.03	1	ETV6::RUNX1_vs_WT
AP001122.1	2.49	0.02	1	ETV6::RUNX1_vs_WT
AP003721.2	3.22	0.09	1	ETV6::RUNX1_vs_WT
AR	2.66	0.09	1	ETV6::RUNX1_vs_WT
ARAP3	2.01	0.04	1	ETV6::RUNX1_vs_WT
ARHGAP20	3.76	0.07	1	ETV6::RUNX1_vs_WT
ARHGAP29	2.83	0.04	1	ETV6::RUNX1_vs_WT
ART5	3.54	0.04	1	ETV6::RUNX1_vs_WT
ATP10A	2.46	0.04	1	ETV6::RUNX1_vs_WT
BAALC	3.7	0.02	1	ETV6::RUNX1_vs_WT
BGLT3	-2.49	0.05	1	ETV6::RUNX1_vs_WT
BLVRB	-1.64	0.09	1	ETV6::RUNX1_vs_WT
C16orf95	-2.16	0.02	1	ETV6::RUNX1_vs_WT
C17orf99	-4.9	0.01	1	ETV6::RUNX1_vs_WT
C5orf63	-5.48	0.03	1	ETV6::RUNX1_vs_WT
CALCRL	3.29	0.06	1	ETV6::RUNX1_vs_WT
CAVIN1	1.86	0.03	1	ETV6::RUNX1_vs_WT
CCL2	3.37	0.04	1	ETV6::RUNX1_vs_WT
CCL4	2.32	0.1	1	ETV6::RUNX1_vs_WT
CCL4L2	3.24	0.08	1	ETV6::RUNX1_vs_WT
CCM2L	4.18	0.03	1	ETV6::RUNX1_vs_WT
CD109	1.98	0.04	1	ETV6::RUNX1_vs_WT
CD200R1	2.55	0.02	1	ETV6::RUNX1_vs_WT
CD36	-2.67	0.02	1	ETV6::RUNX1_vs_WT
CD44	2.39	0.08	1	ETV6::RUNX1_vs_WT
CD93	2.31	0.1	1	ETV6::RUNX1_vs_WT
CETP	2.6	0.03	1	ETV6::RUNX1_vs_WT
CHRM2	3.77	0.02	1	ETV6::RUNX1_vs_WT
CLDN5	4.77	0.03	1	ETV6::RUNX1_vs_WT
CLEC1B	1.81	0.03	1	ETV6::RUNX1_vs_WT
CNTNAP5	4.48	0.01	1	ETV6::RUNX1_vs_WT
COL24A1	1.8	0.08	1	ETV6::RUNX1_vs_WT
COLEC12	2.37	0.08	1	ETV6::RUNX1_vs_WT
CPA3	3.66	0.02	1	ETV6::RUNX1_vs_WT
CRHBP	5.55	0.01	1	ETV6::RUNX1_vs_WT
CTCFL	-3.25	0.08	1	ETV6::RUNX1_vs_WT
CTSL	-2.53	0.01	1	ETV6::RUNX1_vs_WT
CXADR	-3.31	0.1	1	ETV6::RUNX1_vs_WT
CXCL14	-3.63	0.06	1	ETV6::RUNX1_vs_WT
DISC1FP1	2.45	0.07	1	ETV6::RUNX1_vs_WT
DOCK10	2.07	0.03	1	ETV6::RUNX1_vs_WT
DYSF	2.94	0.04	1	ETV6::RUNX1_vs_WT
EBI3	3.82	0.03	1	ETV6::RUNX1_vs_WT
ECSCR	2.94	0.05	1	ETV6::RUNX1_vs_WT
EPB42	-2.72	0.03	1	ETV6::RUNX1_vs_WT
EPCAM	-2.32	0.01	1	ETV6::RUNX1_vs_WT
ERMAP	-1.68	0.04	1	ETV6::RUNX1_vs_WT
ESPN	-4.12	0.09	1	ETV6::RUNX1_vs_WT
ETS1	1.8	0.05	1	ETV6::RUNX1_vs_WT
FAM162B	-2.44	0.06	1	ETV6::RUNX1_vs_WT
FAM189A1	2.47	0.01	1	ETV6::RUNX1_vs_WT
FAT4	2.39	0.03	1	ETV6::RUNX1_vs_WT
FECH	-1.99	0.03	1	ETV6::RUNX1_vs_WT
FGD5	3.77	0.01	1	ETV6::RUNX1_vs_WT
FGF12	1.72	0.1	1	ETV6::RUNX1_vs_WT
FGF23	5.58	0.06	1	ETV6::RUNX1_vs_WT
FLRT2	5	0.02	1	ETV6::RUNX1_vs_WT
FLT1	3.95	0.01	1	ETV6::RUNX1_vs_WT
FOLR2	4.17	0.01	1	ETV6::RUNX1_vs_WT
FOXH1	-2.69	0.04	1	ETV6::RUNX1_vs_WT
FRAS1	2.57	0.06	1	ETV6::RUNX1_vs_WT
G0S2	-3.89	0.1	1	ETV6::RUNX1_vs_WT
GAL	-1.64	0.06	1	ETV6::RUNX1_vs_WT
GALNT5	-2.8	0.02	1	ETV6::RUNX1_vs_WT
GATA5	-2.45	0.04	1	ETV6::RUNX1_vs_WT
GDA	-4.31	0.01	1	ETV6::RUNX1_vs_WT
GDF3	5.11	0.01	1	ETV6::RUNX1_vs_WT
GIMAP1	2.99	0.02	1	ETV6::RUNX1_vs_WT
GIMAP5	3.62	0.02	1	ETV6::RUNX1_vs_WT
GIMAP8	5.09	0.01	1	ETV6::RUNX1_vs_WT
GNG7	2.58	0.05	1	ETV6::RUNX1_vs_WT
GPC4	-2.87	0.03	1	ETV6::RUNX1_vs_WT
GPX8	3.75	0.06	1	ETV6::RUNX1_vs_WT
GYPA	-1.89	0.03	1	ETV6::RUNX1_vs_WT
GYPB	-1.59	0.09	1	ETV6::RUNX1_vs_WT
HBD	1.67	0.07	1	ETV6::RUNX1_vs_WT
HBE1	-2.62	0.07	1	ETV6::RUNX1_vs_WT
HBG2	-2.11	0.06	1	ETV6::RUNX1_vs_WT
HBZ	-3.69	0.04	1	ETV6::RUNX1_vs_WT
HHAT	1.85	0.1	1	ETV6::RUNX1_vs_WT
HIST1H1A	4.65	0.1	1	ETV6::RUNX1_vs_WT
HMBS	-2.16	0.06	1	ETV6::RUNX1_vs_WT
HPGD	2.43	0.06	1	ETV6::RUNX1_vs_WT
HS3ST5	-3.98	0.1	1	ETV6::RUNX1_vs_WT
IFI16	1.54	0.06	1	ETV6::RUNX1_vs_WT
IFI44	3.82	0.01	1	ETV6::RUNX1_vs_WT
IL16	3.77	0.01	1	ETV6::RUNX1_vs_WT
INPP4B	1.81	0.07	1	ETV6::RUNX1_vs_WT
IPCEF1	2.23	0.01	1	ETV6::RUNX1_vs_WT
IRAK3	1.8	0.03	1	ETV6::RUNX1_vs_WT
ITGA9	2.55	0.01	1	ETV6::RUNX1_vs_WT
JCAD	2.48	0.07	1	ETV6::RUNX1_vs_WT
ETV6::RUNX1AA1217	3.65	0.01	1	ETV6::RUNX1_vs_WT
KLF1	-2.12	0.01	1	ETV6::RUNX1_vs_WT
KLHL13	2.75	0.04	1	ETV6::RUNX1_vs_WT
KLHL3	2.26	0.05	1	ETV6::RUNX1_vs_WT
KLRC3	-2.82	0.1	1	ETV6::RUNX1_vs_WT
LINC00671	6.12	0.01	1	ETV6::RUNX1_vs_WT
LINC00884	-3.97	0.04	1	ETV6::RUNX1_vs_WT
LINC01889	-3.49	0.08	1	ETV6::RUNX1_vs_WT
LINC02367	3.15	0.03	1	ETV6::RUNX1_vs_WT
LINC02663	-3.76	0.05	1	ETV6::RUNX1_vs_WT
LRRC4B	3.13	0.06	1	ETV6::RUNX1_vs_WT
MACC1	-1.77	0.04	1	ETV6::RUNX1_vs_WT
MAML2	2.51	0.01	1	ETV6::RUNX1_vs_WT
MCAM	2.33	0.1	1	ETV6::RUNX1_vs_WT
MPP7	1.71	0.04	1	ETV6::RUNX1_vs_WT
MPPED2	2.17	0.08	1	ETV6::RUNX1_vs_WT
MYCN	1.9	0.06	1	ETV6::RUNX1_vs_WT
MYCT1	1.78	0.04	1	ETV6::RUNX1_vs_WT
MYO7A	3.68	0.05	1	ETV6::RUNX1_vs_WT
NEDD9	2.99	0.01	1	ETV6::RUNX1_vs_WT
NID2	2.17	0.09	1	ETV6::RUNX1_vs_WT
NMNAT3	-2.82	0.01	1	ETV6::RUNX1_vs_WT
NOTCH1	1.6	0.1	1	ETV6::RUNX1_vs_WT
NOVA1	1.85	0.09	1	ETV6::RUNX1_vs_WT
NOX3	4.64	0.07	1	ETV6::RUNX1_vs_WT
NPDC1	4.28	0.01	1	ETV6::RUNX1_vs_WT
NRP1	2.54	0.06	1	ETV6::RUNX1_vs_WT
NRP2	2.43	0.09	1	ETV6::RUNX1_vs_WT
NTRK3	2.59	0.06	1	ETV6::RUNX1_vs_WT
OR2A1-AS1	2.62	0.09	1	ETV6::RUNX1_vs_WT
OTOGL	2.47	0.1	1	ETV6::RUNX1_vs_WT
PAG1	2.64	0.02	1	ETV6::RUNX1_vs_WT
PCAT14	3.13	0.01	1	ETV6::RUNX1_vs_WT
PCBP3	2.55	0.07	1	ETV6::RUNX1_vs_WT
PCDH12	2.55	0.08	1	ETV6::RUNX1_vs_WT
PDE4D	2.12	0.02	1	ETV6::RUNX1_vs_WT
PHOSPHO1	-5.9	0.04	1	ETV6::RUNX1_vs_WT
PIEZO2	2.83	0.07	1	ETV6::RUNX1_vs_WT
PIK3R5	1.87	0.04	1	ETV6::RUNX1_vs_WT
PKLR	-3	0.01	1	ETV6::RUNX1_vs_WT
PNMT	-2.64	0.08	1	ETV6::RUNX1_vs_WT
POF1B	-1.96	0.06	1	ETV6::RUNX1_vs_WT
PRRT2	2.56	0.06	1	ETV6::RUNX1_vs_WT
PTN	2	0.03	1	ETV6::RUNX1_vs_WT
PTPRB	3.67	0.04	1	ETV6::RUNX1_vs_WT
PXDC1	2.41	0.09	1	ETV6::RUNX1_vs_WT
PXDN	2.63	0.04	1	ETV6::RUNX1_vs_WT
RASGEF1B	2.87	0.01	1	ETV6::RUNX1_vs_WT
RASSF8	2.63	0.05	1	ETV6::RUNX1_vs_WT
RBPMS	1.94	0.09	1	ETV6::RUNX1_vs_WT
RHOJ	4.17	0.06	1	ETV6::RUNX1_vs_WT
SCAMP5	3.08	0.04	1	ETV6::RUNX1_vs_WT
SELENBP1	-1.75	0.03	1	ETV6::RUNX1_vs_WT
SERPINB9	1.49	0.08	1	ETV6::RUNX1_vs_WT
SHE	4.65	0.01	1	ETV6::RUNX1_vs_WT
SLC22A4	-3.07	0.08	1	ETV6::RUNX1_vs_WT
SLC25A48	-3.08	0.08	1	ETV6::RUNX1_vs_WT
SLC35D3	-2.2	0.06	1	ETV6::RUNX1_vs_WT
SLC38A5	-2.44	0.02	1	ETV6::RUNX1_vs_WT
SLC4A1	-4.15	0.01	1	ETV6::RUNX1_vs_WT
SLC7A2	-2.46	0.07	1	ETV6::RUNX1_vs_WT
SMIM24	3.14	0.01	1	ETV6::RUNX1_vs_WT
SNCG	1.82	0.1	1	ETV6::RUNX1_vs_WT
SPP1	3.83	0.01	1	ETV6::RUNX1_vs_WT
SPTA1	-2.97	0.02	1	ETV6::RUNX1_vs_WT
ST6GALNAC3	1.97	0.05	1	ETV6::RUNX1_vs_WT
STEAP3	-2.01	0.08	1	ETV6::RUNX1_vs_WT
STUM	4.04	0.04	1	ETV6::RUNX1_vs_WT
TDRD10	3.31	0.04	1	ETV6::RUNX1_vs_WT
TFPI2	2.83	0.01	1	ETV6::RUNX1_vs_WT
TFR2	-1.59	0.09	1	ETV6::RUNX1_vs_WT
TFRC	-2.25	0.04	1	ETV6::RUNX1_vs_WT
TLCD4	-3.2	0.03	1	ETV6::RUNX1_vs_WT
TLNRD1	2.26	0.1	1	ETV6::RUNX1_vs_WT
TM6SF1	1.59	0.09	1	ETV6::RUNX1_vs_WT
TMC5	-2.37	0.05	1	ETV6::RUNX1_vs_WT
TMEM108	1.63	0.06	1	ETV6::RUNX1_vs_WT
TMEM273	2.12	0.08	1	ETV6::RUNX1_vs_WT
TMOD1	-2.66	0.02	1	ETV6::RUNX1_vs_WT
TNFRSF10A	-2.87	0.04	1	ETV6::RUNX1_vs_WT
TRAF3IP3	-2.79	0.04	1	ETV6::RUNX1_vs_WT
TSHZ3	3.11	0.04	1	ETV6::RUNX1_vs_WT
TTC28	2.79	0.01	1	ETV6::RUNX1_vs_WT
TWIST1	-2.82	0.04	1	ETV6::RUNX1_vs_WT
VAMP5	2.43	0.01	1	ETV6::RUNX1_vs_WT
WWTR1	2.57	0.04	1	ETV6::RUNX1_vs_WT
ZNF366	3.46	0.03	1	ETV6::RUNX1_vs_WT
ZNF467	1.98	0.03	1	ETV6::RUNX1_vs_WT
ZNF804A	-3.13	0.01	1	ETV6::RUNX1_vs_WT
ABCA7	-1.63	0.06	2	ETV6::RUNX1_vs_WT
AC004053.1	-3.22	0.04	2	ETV6::RUNX1_vs_WT
AC004551.1	3.23	0.03	2	ETV6::RUNX1_vs_WT
AC005062.1	-2	0.07	2	ETV6::RUNX1_vs_WT
AC008957.1	-2.58	0.03	2	ETV6::RUNX1_vs_WT
AC011997.2	2.31	0.03	2	ETV6::RUNX1_vs_WT
AC015522.1	-3.15	0.02	2	ETV6::RUNX1_vs_WT
AC015943.1	2.05	0.05	2	ETV6::RUNX1_vs_WT
AC016168.4	-2.44	0.06	2	ETV6::RUNX1_vs_WT
AC016583.2	4.55	0	2	ETV6::RUNX1_vs_WT
AC016598.2	5.86	0.02	2	ETV6::RUNX1_vs_WT
AC018437.3	-1.59	0.06	2	ETV6::RUNX1_vs_WT
AC025614.2	-2.02	0.1	2	ETV6::RUNX1_vs_WT
AC034268.2	2.24	0.01	2	ETV6::RUNX1_vs_WT
AC078923.1	2.04	0.06	2	ETV6::RUNX1_vs_WT
AC087286.2	1.95	0.06	2	ETV6::RUNX1_vs_WT
AC090197.1	2.89	0.03	2	ETV6::RUNX1_vs_WT
AC095030.1	3.43	0.02	2	ETV6::RUNX1_vs_WT
AC097369.2	1.78	0.1	2	ETV6::RUNX1_vs_WT
AC099063.4	1.76	0.09	2	ETV6::RUNX1_vs_WT
AC105001.1	1.96	0.06	2	ETV6::RUNX1_vs_WT
AC106045.1	-2.15	0.04	2	ETV6::RUNX1_vs_WT
AC106795.3	-2.46	0.06	2	ETV6::RUNX1_vs_WT
AC112254.1	-2.42	0.03	2	ETV6::RUNX1_vs_WT
AC113386.1	-2.16	0.01	2	ETV6::RUNX1_vs_WT
AC114752.2	-2.72	0.07	2	ETV6::RUNX1_vs_WT
AC131944.1	3.38	0.01	2	ETV6::RUNX1_vs_WT
ACCSL	-2.57	0.04	2	ETV6::RUNX1_vs_WT
ADAMTS3	-2.16	0.08	2	ETV6::RUNX1_vs_WT
ADAMTS4	5.53	0	2	ETV6::RUNX1_vs_WT
ADAT2	-1.86	0.02	2	ETV6::RUNX1_vs_WT
ADGRA2	5.17	0.01	2	ETV6::RUNX1_vs_WT
AF127936.1	4.93	0.07	2	ETV6::RUNX1_vs_WT
AF127936.2	3.41	0.01	2	ETV6::RUNX1_vs_WT
AFAP1L1	1.59	0.07	2	ETV6::RUNX1_vs_WT
AGPAT3	-2.56	0	2	ETV6::RUNX1_vs_WT
AHSP	-3.63	0.03	2	ETV6::RUNX1_vs_WT
AKAP13	1.62	0.07	2	ETV6::RUNX1_vs_WT
AL009179.2	2.73	0.01	2	ETV6::RUNX1_vs_WT
AL024495.1	-3.19	0.01	2	ETV6::RUNX1_vs_WT
AL024508.2	-2.6	0.04	2	ETV6::RUNX1_vs_WT
AL035446.2	-2.74	0.03	2	ETV6::RUNX1_vs_WT
AL049775.1	3.47	0.09	2	ETV6::RUNX1_vs_WT
AL117382.1	-2.92	0.1	2	ETV6::RUNX1_vs_WT
AL133279.1	3.31	0.03	2	ETV6::RUNX1_vs_WT
AL133444.1	-2.62	0.09	2	ETV6::RUNX1_vs_WT
AL158800.1	-4.07	0.04	2	ETV6::RUNX1_vs_WT
AL161629.1	3.47	0.02	2	ETV6::RUNX1_vs_WT
AL161772.1	3.23	0.05	2	ETV6::RUNX1_vs_WT
AL356123.2	2.13	0.03	2	ETV6::RUNX1_vs_WT
AL391422.4	2.37	0.06	2	ETV6::RUNX1_vs_WT
AL590226.1	4.18	0.01	2	ETV6::RUNX1_vs_WT
AL590617.2	2.36	0.02	2	ETV6::RUNX1_vs_WT
ALDH1A2	-2.16	0.06	2	ETV6::RUNX1_vs_WT
ALOX5AP	-2.49	0.08	2	ETV6::RUNX1_vs_WT
ALPK3	2.1	0.07	2	ETV6::RUNX1_vs_WT
AMOTL1	2.04	0.02	2	ETV6::RUNX1_vs_WT
ANO2	-2.07	0.06	2	ETV6::RUNX1_vs_WT
AP000779.1	3	0.06	2	ETV6::RUNX1_vs_WT
APLP1	-2.05	0.09	2	ETV6::RUNX1_vs_WT
ARAP3	2	0.06	2	ETV6::RUNX1_vs_WT
ARL11	2.97	0.08	2	ETV6::RUNX1_vs_WT
ASRGL1	-2.14	0.02	2	ETV6::RUNX1_vs_WT
ATRNL1	2.17	0.01	2	ETV6::RUNX1_vs_WT
BANK1	-2.92	0	2	ETV6::RUNX1_vs_WT
BATF	2.26	0.03	2	ETV6::RUNX1_vs_WT
BCL2	3.34	0.04	2	ETV6::RUNX1_vs_WT
BEND7	1.62	0.04	2	ETV6::RUNX1_vs_WT
BST2	3.04	0.02	2	ETV6::RUNX1_vs_WT
BTLA	-2.59	0.09	2	ETV6::RUNX1_vs_WT
C20orf197	-2.24	0.1	2	ETV6::RUNX1_vs_WT
CACHD1	2.28	0.01	2	ETV6::RUNX1_vs_WT
CALCRL	3.49	0.03	2	ETV6::RUNX1_vs_WT
CALHM6	1.92	0.06	2	ETV6::RUNX1_vs_WT
CAMK1	-1.95	0.07	2	ETV6::RUNX1_vs_WT
CAPN8	2.71	0.01	2	ETV6::RUNX1_vs_WT
CATSPER1	-2.3	0.01	2	ETV6::RUNX1_vs_WT
CAVIN1	2.83	0.01	2	ETV6::RUNX1_vs_WT
CCDC122	-1.62	0.07	2	ETV6::RUNX1_vs_WT
CCL2	4.66	0	2	ETV6::RUNX1_vs_WT
CCL3	2.64	0.08	2	ETV6::RUNX1_vs_WT
CCL3L1	2.69	0.01	2	ETV6::RUNX1_vs_WT
CCL4	3.29	0.02	2	ETV6::RUNX1_vs_WT
CCL4L2	2.12	0.02	2	ETV6::RUNX1_vs_WT
CCSER1	-2.49	0.03	2	ETV6::RUNX1_vs_WT
CD200R1	1.82	0.02	2	ETV6::RUNX1_vs_WT
CD44	1.69	0.06	2	ETV6::RUNX1_vs_WT
CD93	2.86	0.07	2	ETV6::RUNX1_vs_WT
CD96	-2.98	0	2	ETV6::RUNX1_vs_WT
CDK5RAP2	-1.63	0.08	2	ETV6::RUNX1_vs_WT
CDKN2D	-2.17	0.02	2	ETV6::RUNX1_vs_WT
CEMIP2	1.62	0.06	2	ETV6::RUNX1_vs_WT
CERK	1.6	0.07	2	ETV6::RUNX1_vs_WT
CFAP161	3.68	0.01	2	ETV6::RUNX1_vs_WT
CHST12	-1.73	0.03	2	ETV6::RUNX1_vs_WT
CHST13	-1.96	0.08	2	ETV6::RUNX1_vs_WT
CHST7	2.65	0.02	2	ETV6::RUNX1_vs_WT
CKLF	-1.6	0.08	2	ETV6::RUNX1_vs_WT
CLDN5	4.19	0.01	2	ETV6::RUNX1_vs_WT
COL11A1	-3.08	0.02	2	ETV6::RUNX1_vs_WT
COL6A3	-1.98	0.06	2	ETV6::RUNX1_vs_WT
COLEC12	3.1	0	2	ETV6::RUNX1_vs_WT
CPM	2.87	0	2	ETV6::RUNX1_vs_WT
CPNE2	2.2	0.03	2	ETV6::RUNX1_vs_WT
CXCL14	-5.18	0.02	2	ETV6::RUNX1_vs_WT
CXCL16	1.7	0.1	2	ETV6::RUNX1_vs_WT
CXXC4	-2.52	0.09	2	ETV6::RUNX1_vs_WT
CXXC4-AS1	-2.61	0.08	2	ETV6::RUNX1_vs_WT
DACT3	-2.89	0.06	2	ETV6::RUNX1_vs_WT
DDI2	1.77	0.02	2	ETV6::RUNX1_vs_WT
DENND5B	2.02	0.01	2	ETV6::RUNX1_vs_WT
DHRS2	8.66	0.02	2	ETV6::RUNX1_vs_WT
DNAJC18	2.15	0.08	2	ETV6::RUNX1_vs_WT
EAF2	-1.81	0.03	2	ETV6::RUNX1_vs_WT
EDNRB	5.36	0.02	2	ETV6::RUNX1_vs_WT
EFCAB13	-1.64	0.08	2	ETV6::RUNX1_vs_WT
EFNB2	-2.16	0.06	2	ETV6::RUNX1_vs_WT
EHD4	2.22	0.09	2	ETV6::RUNX1_vs_WT
ELK4	1.68	0.03	2	ETV6::RUNX1_vs_WT
EMILIN1	-1.66	0.04	2	ETV6::RUNX1_vs_WT
EPB42	-2.55	0.06	2	ETV6::RUNX1_vs_WT
EPHA4	2.71	0.03	2	ETV6::RUNX1_vs_WT
ERG	3.73	0	2	ETV6::RUNX1_vs_WT
ETS1	1.6	0.06	2	ETV6::RUNX1_vs_WT
EXOSC4	-1.7	0.09	2	ETV6::RUNX1_vs_WT
FABP3	-3.15	0	2	ETV6::RUNX1_vs_WT
FAM102B	2.21	0.01	2	ETV6::RUNX1_vs_WT
FAM171A1	1.76	0.03	2	ETV6::RUNX1_vs_WT
FAM189A1	3.07	0	2	ETV6::RUNX1_vs_WT
FGD5	2.68	0.01	2	ETV6::RUNX1_vs_WT
FLT1	3.73	0	2	ETV6::RUNX1_vs_WT
FRMPD4	-2.97	0.06	2	ETV6::RUNX1_vs_WT
FUT1	-2.27	0.08	2	ETV6::RUNX1_vs_WT
GABBR1	-1.72	0.06	2	ETV6::RUNX1_vs_WT
GATA3	2.57	0.07	2	ETV6::RUNX1_vs_WT
GBP4	2.33	0	2	ETV6::RUNX1_vs_WT
GBP5	4.21	0.01	2	ETV6::RUNX1_vs_WT
GCLM	-2.18	0.03	2	ETV6::RUNX1_vs_WT
GCNT4	3.09	0.02	2	ETV6::RUNX1_vs_WT
GDA	-4.39	0.02	2	ETV6::RUNX1_vs_WT
GDF15	-3.52	0	2	ETV6::RUNX1_vs_WT
GFRA1	3.77	0	2	ETV6::RUNX1_vs_WT
GIMAP1	4.78	0.01	2	ETV6::RUNX1_vs_WT
GIMAP2	3.39	0.01	2	ETV6::RUNX1_vs_WT
GIMAP5	5.59	0.01	2	ETV6::RUNX1_vs_WT
GIMAP6	4.62	0	2	ETV6::RUNX1_vs_WT
GIMAP7	10.83	0	2	ETV6::RUNX1_vs_WT
GIMAP8	5.94	0	2	ETV6::RUNX1_vs_WT
GJA5	2.25	0.06	2	ETV6::RUNX1_vs_WT
GNG7	2.54	0.01	2	ETV6::RUNX1_vs_WT
GNG8	-2.5	0.03	2	ETV6::RUNX1_vs_WT
GPAT3	-2.29	0.06	2	ETV6::RUNX1_vs_WT
GPRIN3	2.08	0.03	2	ETV6::RUNX1_vs_WT
GPX3	-2.68	0.07	2	ETV6::RUNX1_vs_WT
GRHL1	1.83	0.04	2	ETV6::RUNX1_vs_WT
GRIK4	-2.32	0	2	ETV6::RUNX1_vs_WT
GYPA	-3.09	0.02	2	ETV6::RUNX1_vs_WT
GYPB	-1.61	0.06	2	ETV6::RUNX1_vs_WT
HBE1	-2.34	0.01	2	ETV6::RUNX1_vs_WT
HHEX	2.19	0.02	2	ETV6::RUNX1_vs_WT
HNF4A-AS1	-2.87	0.05	2	ETV6::RUNX1_vs_WT
HOPX	2.35	0.03	2	ETV6::RUNX1_vs_WT
HOXB2	2.16	0.09	2	ETV6::RUNX1_vs_WT
HOXB3	3.18	0.04	2	ETV6::RUNX1_vs_WT
HOXB4	2.89	0.01	2	ETV6::RUNX1_vs_WT
HOXB5	3.34	0	2	ETV6::RUNX1_vs_WT
HOXB6	4.56	0.05	2	ETV6::RUNX1_vs_WT
HPGD	2.46	0.04	2	ETV6::RUNX1_vs_WT
HPSE2	-2.83	0.03	2	ETV6::RUNX1_vs_WT
HSPB1	2.33	0.01	2	ETV6::RUNX1_vs_WT
IFI44L	4.73	0	2	ETV6::RUNX1_vs_WT
IFNAR1	1.93	0.07	2	ETV6::RUNX1_vs_WT
IFNAR2	1.95	0.03	2	ETV6::RUNX1_vs_WT
IFNB1	9.5	0.01	2	ETV6::RUNX1_vs_WT
IGFBP4	2.32	0.04	2	ETV6::RUNX1_vs_WT
IL13RA1	2.07	0.04	2	ETV6::RUNX1_vs_WT
IL17RA	-2.18	0.04	2	ETV6::RUNX1_vs_WT
IL21R	-2.71	0.07	2	ETV6::RUNX1_vs_WT
INMT	2.55	0.03	2	ETV6::RUNX1_vs_WT
IQGAP1	1.84	0.06	2	ETV6::RUNX1_vs_WT
IRX3	-1.99	0.08	2	ETV6::RUNX1_vs_WT
ITGA4	-2.66	0.06	2	ETV6::RUNX1_vs_WT
ITPRIPL2	2.48	0.06	2	ETV6::RUNX1_vs_WT
JCAD	3.05	0.03	2	ETV6::RUNX1_vs_WT
KCND3	1.97	0.03	2	ETV6::RUNX1_vs_WT
KCNK17	-2.52	0.03	2	ETV6::RUNX1_vs_WT
KLHL3	3.14	0	2	ETV6::RUNX1_vs_WT
KLRC2	-3.64	0.01	2	ETV6::RUNX1_vs_WT
LGALS12	-3.05	0.02	2	ETV6::RUNX1_vs_WT
LGALSL	-2.74	0.02	2	ETV6::RUNX1_vs_WT
LIFR	2.72	0.09	2	ETV6::RUNX1_vs_WT
LIMCH1	2.52	0.02	2	ETV6::RUNX1_vs_WT
LIN28A	-2.67	0.07	2	ETV6::RUNX1_vs_WT
LINC00173	-1.63	0.06	2	ETV6::RUNX1_vs_WT
LINC00534	1.7	0.09	2	ETV6::RUNX1_vs_WT
LINC00606	-2.74	0.02	2	ETV6::RUNX1_vs_WT
LINC00996	2.35	0.06	2	ETV6::RUNX1_vs_WT
LINC01094	1.85	0.02	2	ETV6::RUNX1_vs_WT
LINC01591	-3.23	0.02	2	ETV6::RUNX1_vs_WT
LITAF	2.87	0.05	2	ETV6::RUNX1_vs_WT
LRRC4	4.54	0.01	2	ETV6::RUNX1_vs_WT
LSS	-1.6	0.08	2	ETV6::RUNX1_vs_WT
LTC4S	-2.16	0.07	2	ETV6::RUNX1_vs_WT
LUCAT1	2.57	0	2	ETV6::RUNX1_vs_WT
LYSMD2	3.21	0.06	2	ETV6::RUNX1_vs_WT
MACC1	-2.1	0.03	2	ETV6::RUNX1_vs_WT
MAF	2.24	0.06	2	ETV6::RUNX1_vs_WT
MAG	3.16	0.01	2	ETV6::RUNX1_vs_WT
MAGI2	-1.77	0.02	2	ETV6::RUNX1_vs_WT
MAGIX	-3.02	0.01	2	ETV6::RUNX1_vs_WT
MAML2	2.28	0.01	2	ETV6::RUNX1_vs_WT
MAP3K3	1.79	0.02	2	ETV6::RUNX1_vs_WT
MAP7	-2.1	0.03	2	ETV6::RUNX1_vs_WT
MARCKS	3.46	0	2	ETV6::RUNX1_vs_WT
MARCKSL1	2.77	0.01	2	ETV6::RUNX1_vs_WT
MCF2L	-3.75	0	2	ETV6::RUNX1_vs_WT
MESP1	3.39	0.03	2	ETV6::RUNX1_vs_WT
MFGE8	-1.82	0.03	2	ETV6::RUNX1_vs_WT
MGAT5	2.37	0.02	2	ETV6::RUNX1_vs_WT
MIR646HG	-3.43	0.01	2	ETV6::RUNX1_vs_WT
MIR99AHG	2.39	0.08	2	ETV6::RUNX1_vs_WT
MRC1	1.88	0.05	2	ETV6::RUNX1_vs_WT
MYEOV	-3.7	0.04	2	ETV6::RUNX1_vs_WT
MYO10	3.46	0	2	ETV6::RUNX1_vs_WT
MYO7A	5.26	0.02	2	ETV6::RUNX1_vs_WT
NDFIP2	-3.35	0.01	2	ETV6::RUNX1_vs_WT
NDST3	-3.13	0.04	2	ETV6::RUNX1_vs_WT
NEURL1B	1.95	0.07	2	ETV6::RUNX1_vs_WT
NHSL1	2.46	0.01	2	ETV6::RUNX1_vs_WT
NHSL2	1.71	0.06	2	ETV6::RUNX1_vs_WT
NID1	-1.6	0.05	2	ETV6::RUNX1_vs_WT
NR5A2	2.16	0.06	2	ETV6::RUNX1_vs_WT
NSMCE3	1.63	0.08	2	ETV6::RUNX1_vs_WT
NUAK2	2.53	0.01	2	ETV6::RUNX1_vs_WT
OAS2	4.19	0.08	2	ETV6::RUNX1_vs_WT
OPCML	-2.57	0.05	2	ETV6::RUNX1_vs_WT
OPLAH	-3.04	0.02	2	ETV6::RUNX1_vs_WT
PAG1	1.93	0.03	2	ETV6::RUNX1_vs_WT
PARD3B	1.73	0.04	2	ETV6::RUNX1_vs_WT
PCDH12	3.51	0.03	2	ETV6::RUNX1_vs_WT
PDE8B	-2.56	0.05	2	ETV6::RUNX1_vs_WT
PHACTR1	1.56	0.08	2	ETV6::RUNX1_vs_WT
PHLDA1	1.7	0.03	2	ETV6::RUNX1_vs_WT
PHOSPHO1	-5.3	0.06	2	ETV6::RUNX1_vs_WT
PIWIL4	2.59	0.02	2	ETV6::RUNX1_vs_WT
PLCH1	-1.81	0.02	2	ETV6::RUNX1_vs_WT
PLEC	-4.13	0	2	ETV6::RUNX1_vs_WT
PLP2	-1.87	0.07	2	ETV6::RUNX1_vs_WT
PLXNA4	-2.07	0.01	2	ETV6::RUNX1_vs_WT
PNCK	1.95	0.02	2	ETV6::RUNX1_vs_WT
POF1B	-3.37	0.05	2	ETV6::RUNX1_vs_WT
PPIF	-2.06	0.04	2	ETV6::RUNX1_vs_WT
PPP1R3A	-3.29	0.08	2	ETV6::RUNX1_vs_WT
PRKCE	3.26	0.01	2	ETV6::RUNX1_vs_WT
PRKCH	2.45	0	2	ETV6::RUNX1_vs_WT
PRKG1	-1.71	0.06	2	ETV6::RUNX1_vs_WT
PROS1	1.64	0.07	2	ETV6::RUNX1_vs_WT
PTGER3	2.12	0.02	2	ETV6::RUNX1_vs_WT
PTGIR	-1.75	0.04	2	ETV6::RUNX1_vs_WT
PTPRB	3.27	0.06	2	ETV6::RUNX1_vs_WT
PWWP3B	-2.35	0.07	2	ETV6::RUNX1_vs_WT
PXDC1	2.59	0.01	2	ETV6::RUNX1_vs_WT
PXDN	4.4	0.02	2	ETV6::RUNX1_vs_WT
RAB37	-2.05	0.03	2	ETV6::RUNX1_vs_WT
RAB6B	-3.19	0.01	2	ETV6::RUNX1_vs_WT
RAMP2	8.87	0.02	2	ETV6::RUNX1_vs_WT
RAMP2-AS1	4.73	0.07	2	ETV6::RUNX1_vs_WT
RAPGEF5	1.74	0.07	2	ETV6::RUNX1_vs_WT
RASSF8	2.16	0.09	2	ETV6::RUNX1_vs_WT
RBPMS2	-2.44	0.03	2	ETV6::RUNX1_vs_WT
RELN	-2.36	0.02	2	ETV6::RUNX1_vs_WT
RFESD	-1.65	0.04	2	ETV6::RUNX1_vs_WT
RGN	4.17	0.03	2	ETV6::RUNX1_vs_WT
RHOJ	3.17	0.02	2	ETV6::RUNX1_vs_WT
RLN3	-4.57	0.06	2	ETV6::RUNX1_vs_WT
RPS6KA2	2.27	0.01	2	ETV6::RUNX1_vs_WT
RSPH1	-2.14	0.05	2	ETV6::RUNX1_vs_WT
S100A6	-1.67	0.08	2	ETV6::RUNX1_vs_WT
S100A9	2.14	0.05	2	ETV6::RUNX1_vs_WT
S100Z	2.21	0.09	2	ETV6::RUNX1_vs_WT
SAMD14	-2.58	0.02	2	ETV6::RUNX1_vs_WT
SAMSN1	2.5	0.01	2	ETV6::RUNX1_vs_WT
SATB1-AS1	-2.32	0.07	2	ETV6::RUNX1_vs_WT
SEC11C	-2.15	0.09	2	ETV6::RUNX1_vs_WT
SELL	3.12	0	2	ETV6::RUNX1_vs_WT
SEPTIN5	-2.1	0.03	2	ETV6::RUNX1_vs_WT
SESN3	1.9	0.03	2	ETV6::RUNX1_vs_WT
SFRP1	2.84	0.03	2	ETV6::RUNX1_vs_WT
SGCZ	-2.96	0.03	2	ETV6::RUNX1_vs_WT
SH2D4B	1.84	0.06	2	ETV6::RUNX1_vs_WT
SHE	5.68	0	2	ETV6::RUNX1_vs_WT
SIDT1	-1.7	0.04	2	ETV6::RUNX1_vs_WT
SIGLEC9	2.53	0.01	2	ETV6::RUNX1_vs_WT
SLA2	-2.07	0.04	2	ETV6::RUNX1_vs_WT
SLC16A7	-1.83	0.07	2	ETV6::RUNX1_vs_WT
SLC24A3	-2.18	0.06	2	ETV6::RUNX1_vs_WT
SLC25A4	3.4	0.04	2	ETV6::RUNX1_vs_WT
SLC25A48	-5.77	0.03	2	ETV6::RUNX1_vs_WT
SLC2A9	2.69	0.02	2	ETV6::RUNX1_vs_WT
SLC30A1	-2.39	0.03	2	ETV6::RUNX1_vs_WT
SLC35D3	-2.22	0.07	2	ETV6::RUNX1_vs_WT
SLC37A1	-1.63	0.05	2	ETV6::RUNX1_vs_WT
SLC43A3	-2.53	0.01	2	ETV6::RUNX1_vs_WT
SLC4A1	-4.38	0	2	ETV6::RUNX1_vs_WT
SLCO4C1	-2.4	0.02	2	ETV6::RUNX1_vs_WT
SMIM24	2.1	0.08	2	ETV6::RUNX1_vs_WT
SNPH	-2.38	0.08	2	ETV6::RUNX1_vs_WT
SNX18	2.04	0.01	2	ETV6::RUNX1_vs_WT
SOX11	-2.48	0.09	2	ETV6::RUNX1_vs_WT
SOX7	4.63	0	2	ETV6::RUNX1_vs_WT
SPP1	2.5	0.01	2	ETV6::RUNX1_vs_WT
SPSB4	-2.47	0.07	2	ETV6::RUNX1_vs_WT
SPTB	-1.94	0.03	2	ETV6::RUNX1_vs_WT
SSUH2	2.25	0.08	2	ETV6::RUNX1_vs_WT
STX3	1.95	0.05	2	ETV6::RUNX1_vs_WT
STXBP6	1.85	0.07	2	ETV6::RUNX1_vs_WT
SYK	-1.71	0.03	2	ETV6::RUNX1_vs_WT
TBC1D9	1.95	0.01	2	ETV6::RUNX1_vs_WT
TDRD10	2.18	0.06	2	ETV6::RUNX1_vs_WT
TDRP	-1.63	0.06	2	ETV6::RUNX1_vs_WT
TEK	2.71	0	2	ETV6::RUNX1_vs_WT
TENM3	-2.57	0.08	2	ETV6::RUNX1_vs_WT
TGFBR1	2.15	0.02	2	ETV6::RUNX1_vs_WT
TLCD4	-2.7	0.03	2	ETV6::RUNX1_vs_WT
TLNRD1	3.03	0.03	2	ETV6::RUNX1_vs_WT
TLR4	2.61	0.02	2	ETV6::RUNX1_vs_WT
TM4SF1	3.84	0.03	2	ETV6::RUNX1_vs_WT
TMEM163	-1.64	0.06	2	ETV6::RUNX1_vs_WT
TMEM37	2.01	0.04	2	ETV6::RUNX1_vs_WT
TNPO1	1.72	0.06	2	ETV6::RUNX1_vs_WT
TNS2	2.58	0.04	2	ETV6::RUNX1_vs_WT
TRIM40	-2.18	0.06	2	ETV6::RUNX1_vs_WT
TSPAN32	-1.59	0.06	2	ETV6::RUNX1_vs_WT
TSPYL5	2.5	0.06	2	ETV6::RUNX1_vs_WT
USP46	2.15	0.05	2	ETV6::RUNX1_vs_WT
VSTM4	3.18	0.01	2	ETV6::RUNX1_vs_WT
VWF	-1.67	0.08	2	ETV6::RUNX1_vs_WT
WASF3	-2.89	0	2	ETV6::RUNX1_vs_WT
WASF3-AS1	-3.03	0.07	2	ETV6::RUNX1_vs_WT
WWTR1	3.83	0	2	ETV6::RUNX1_vs_WT
ZFPM1	-2.1	0.01	2	ETV6::RUNX1_vs_WT
ZNF467	2.01	0.08	2	ETV6::RUNX1_vs_WT
ZNF521	2.11	0.03	2	ETV6::RUNX1_vs_WT
CLC	-6.49	0.02	3	ETV6::RUNX1_vs_WT
MMP9	-8.31	0.02	3	ETV6::RUNX1_vs_WT
STXBP5L	4.91	0.07	3	ETV6::RUNX1_vs_WT
AC004865.2	-5.12	0.06	4	ETV6::RUNX1_vs_WT
AC009093.2	-2.11	0.03	4	ETV6::RUNX1_vs_WT
ACAP1	-2.29	0.01	4	ETV6::RUNX1_vs_WT
ADCY7	-1.83	0.05	4	ETV6::RUNX1_vs_WT
AP001122.1	2.04	0.08	4	ETV6::RUNX1_vs_WT
APOC2	-3.32	0	4	ETV6::RUNX1_vs_WT
ARAP2	2.3	0.03	4	ETV6::RUNX1_vs_WT
ARHGAP10	1.94	0.09	4	ETV6::RUNX1_vs_WT
BMPER	3.7	0	4	ETV6::RUNX1_vs_WT
CAMK1	-2.01	0.02	4	ETV6::RUNX1_vs_WT
CAPG	-2.96	0	4	ETV6::RUNX1_vs_WT
CCL2	5.46	0.01	4	ETV6::RUNX1_vs_WT
CCL4	4.54	0.1	4	ETV6::RUNX1_vs_WT
CCL4L2	10.38	0.03	4	ETV6::RUNX1_vs_WT
CD109	2.34	0.01	4	ETV6::RUNX1_vs_WT
CD300A	-1.91	0.03	4	ETV6::RUNX1_vs_WT
CD7	-2.71	0.01	4	ETV6::RUNX1_vs_WT
CDK15	-2.28	0.02	4	ETV6::RUNX1_vs_WT
CFAP161	3.68	0	4	ETV6::RUNX1_vs_WT
COL24A1	2.51	0.03	4	ETV6::RUNX1_vs_WT
CR1L	2.2	0.07	4	ETV6::RUNX1_vs_WT
CRHBP	6.32	0	4	ETV6::RUNX1_vs_WT
CST7	-2.25	0.04	4	ETV6::RUNX1_vs_WT
DGKB	9.88	0.07	4	ETV6::RUNX1_vs_WT
FAT4	3.23	0.01	4	ETV6::RUNX1_vs_WT
FLT1	5.67	0	4	ETV6::RUNX1_vs_WT
FOLR2	3.71	0.03	4	ETV6::RUNX1_vs_WT
FST	-3.11	0.03	4	ETV6::RUNX1_vs_WT
GBP4	3	0.07	4	ETV6::RUNX1_vs_WT
GDA	-4.87	0.01	4	ETV6::RUNX1_vs_WT
GIMAP5	4.37	0.03	4	ETV6::RUNX1_vs_WT
GIMAP7	4.03	0.05	4	ETV6::RUNX1_vs_WT
GIMAP8	4.71	0.04	4	ETV6::RUNX1_vs_WT
GJA5	2.83	0.07	4	ETV6::RUNX1_vs_WT
GNG11	2.44	0	4	ETV6::RUNX1_vs_WT
GNG12	2.99	0.03	4	ETV6::RUNX1_vs_WT
HACD1	-1.58	0.09	4	ETV6::RUNX1_vs_WT
HEG1	-2.27	0.08	4	ETV6::RUNX1_vs_WT
HLA-B	2.04	0.04	4	ETV6::RUNX1_vs_WT
IER3	-3.43	0.03	4	ETV6::RUNX1_vs_WT
IL16	1.87	0.05	4	ETV6::RUNX1_vs_WT
ITGA4	-1.93	0.01	4	ETV6::RUNX1_vs_WT
KCND2	10.02	0.05	4	ETV6::RUNX1_vs_WT
KCNK17	-1.82	0.03	4	ETV6::RUNX1_vs_WT
ETV6::RUNX1AA1217	2.83	0	4	ETV6::RUNX1_vs_WT
LAT	-2.01	0.01	4	ETV6::RUNX1_vs_WT
LIF	-9.32	0.02	4	ETV6::RUNX1_vs_WT
LINC02306	3.66	0.01	4	ETV6::RUNX1_vs_WT
MIR100HG	-2.06	0.08	4	ETV6::RUNX1_vs_WT
MIR646HG	-1.97	0.03	4	ETV6::RUNX1_vs_WT
MLLT11	-2.03	0.06	4	ETV6::RUNX1_vs_WT
MPP7	2.62	0.04	4	ETV6::RUNX1_vs_WT
MYCT1	2.07	0.04	4	ETV6::RUNX1_vs_WT
MYO7A	3.47	0.04	4	ETV6::RUNX1_vs_WT
NKAIN2	2.76	0.06	4	ETV6::RUNX1_vs_WT
NOVA1	2.99	0.01	4	ETV6::RUNX1_vs_WT
NRP2	3.37	0.04	4	ETV6::RUNX1_vs_WT
P3H2	2.97	0.07	4	ETV6::RUNX1_vs_WT
PCAT14	3.52	0	4	ETV6::RUNX1_vs_WT
PDE10A	2.16	0.02	4	ETV6::RUNX1_vs_WT
PLD1	-1.77	0.04	4	ETV6::RUNX1_vs_WT
PLP2	-1.87	0.03	4	ETV6::RUNX1_vs_WT
PRG2	-2.05	0.01	4	ETV6::RUNX1_vs_WT
RASGEF1B	3.37	0.04	4	ETV6::RUNX1_vs_WT
RUNX3	-4.1	0.04	4	ETV6::RUNX1_vs_WT
SASH1	2.02	0.01	4	ETV6::RUNX1_vs_WT
SERPINB9	1.73	0.07	4	ETV6::RUNX1_vs_WT
SHE	4.29	0.03	4	ETV6::RUNX1_vs_WT
SIGLEC6	-3.1	0.02	4	ETV6::RUNX1_vs_WT
SLC25A48	-4.01	0.03	4	ETV6::RUNX1_vs_WT
SPINK2	-5.01	0.06	4	ETV6::RUNX1_vs_WT
SPP1	5.66	0	4	ETV6::RUNX1_vs_WT
STARD13	-1.76	0.05	4	ETV6::RUNX1_vs_WT
TESC	-2.3	0	4	ETV6::RUNX1_vs_WT
TFPI2	3.48	0.05	4	ETV6::RUNX1_vs_WT
TJP1	2.28	0	4	ETV6::RUNX1_vs_WT
TNFRSF12A	-2.28	0.06	4	ETV6::RUNX1_vs_WT
TOX	-3.05	0	4	ETV6::RUNX1_vs_WT
TRDC	-3.43	0.03	4	ETV6::RUNX1_vs_WT
TTC28	2.66	0	4	ETV6::RUNX1_vs_WT
VAMP5	2.13	0.01	4	ETV6::RUNX1_vs_WT
ZBTB8A	2.16	0.08	4	ETV6::RUNX1_vs_WT
ZEB1	2.82	0	4	ETV6::RUNX1_vs_WT
ZNF366	4.64	0.1	4	ETV6::RUNX1_vs_WT
BAALC	6.92	0.09	5	ETV6::RUNX1_vs_WT
C1QC	-2.89	0.09	5	ETV6::RUNX1_vs_WT
CALN1	3.38	0.1	5	ETV6::RUNX1_vs_WT
CFAP161	3.55	0.09	5	ETV6::RUNX1_vs_WT
GYPB	-2.55	0.09	5	ETV6::RUNX1_vs_WT
HBD	2.41	0.09	5	ETV6::RUNX1_vs_WT
HBZ	-2.55	0.09	5	ETV6::RUNX1_vs_WT
IL1B	-2.42	0.1	5	ETV6::RUNX1_vs_WT
IL1RN	-2.85	0.09	5	ETV6::RUNX1_vs_WT
MMP9	-8.05	0.01	5	ETV6::RUNX1_vs_WT
SDC2	-3.3	0.09	5	ETV6::RUNX1_vs_WT
TTC28	2.66	0.1	5	ETV6::RUNX1_vs_WT

## Sheet: Table S9
Table S9. Statistics performed on hiPSC-derived HPCs frequencies determined by FACS. Two-way ANOVA performed on live cell frequencies in Figure 3G. Adjusted p-values are indicated (*padj<0.05, **padj<0.01, ***padj<0.001).
		HSC	MPP	MLP	CD38+	CD34-	LIN+
HW8	WT vs. E::R 1	0.0037	<0.0001	0.3566	0.6311	0.3435	0.999
	WT vs. E::R 2	0.0289	0.0004	0.5015	0.9655	0.966	0.9999
ChiPSC12	WT vs. E::R	0.0053	0.0131	0.7418	0.9791	0.1201	0.9999

## Sheet: Table S10
Table S10. Gene set enrichment (GSEA) results of canonical pathways in REH cells treated with non‑targeting siRNA compared to siRNA-mediated knockdown of H1-0. NES: normalized enrichment score, FDR: false discovery rate. Pathways related to histone acetylation are marked in red.
gene set name	gene set size	ES	NES	FDR q-value
REACTOME_HDACS_DEACETYLATE_HISTONES	46	-0.867666	-2.29769	<0.001
REACTOME_POSITIVE_EPIGENETIC_REGULATION_OF_RRNA_EXPRESSION	65	-0.788206	-2.2741	<0.001
REACTOME_MEIOSIS	63	-0.778303	-2.25218	<0.001
REACTOME_MITOTIC_PROPHASE	98	-0.715966	-2.24963	<0.001
REACTOME_TRANSCRIPTIONAL_REGULATION_BY_SMALL_RNAS	65	-0.796401	-2.22878	<0.001
REACTOME_REPRODUCTION	69	-0.758269	-2.2263	<0.001
REACTOME_HATS_ACETYLATE_HISTONES	92	-0.759906	-2.22552	<0.001
REACTOME_ERCC6_CSB_AND_EHMT2_G9A_POSITIVELY_REGULATE_RRNA_EXPRESSION	35	-0.861173	-2.20996	<0.001
REACTOME_FORMATION_OF_THE_BETA_CATENIN_TCF_TRANSACTIVATING_COMPLEX	46	-0.817961	-2.19279	<0.001
REACTOME_PRC2_METHYLATES_HISTONES_AND_DNA	32	-0.872399	-2.18965	<0.001
REACTOME_B_WICH_COMPLEX_POSITIVELY_REGULATES_RRNA_EXPRESSION	50	-0.816868	-2.18721	<0.001
REACTOME_CONDENSATION_OF_PROPHASE_CHROMOSOMES	32	-0.868641	-2.18561	<0.001
REACTOME_RNA_POLYMERASE_I_TRANSCRIPTION	69	-0.745815	-2.17909	<0.001
REACTOME_SIRT1_NEGATIVELY_REGULATES_RRNA_EXPRESSION	27	-0.882016	-2.17453	<0.001
REACTOME_GENE_SILENCING_BY_RNA	84	-0.728786	-2.1639	<0.001
REACTOME_NEGATIVE_EPIGENETIC_REGULATION_OF_RRNA_EXPRESSION	68	-0.764504	-2.161	<0.001
REACTOME_MEIOTIC_RECOMBINATION	41	-0.836757	-2.15278	<0.001
REACTOME_ASSEMBLY_OF_THE_ORC_COMPLEX_AT_THE_ORIGIN_OF_REPLICATION	28	-0.871454	-2.14642	<0.001
REACTOME_MEIOTIC_SYNAPSIS	38	-0.81465	-2.14318	<0.001
REACTOME_BASE_EXCISION_REPAIR	60	-0.746016	-2.14315	<0.001
REACTOME_RUNX1_REGULATES_TRANSCRIPTION_OF_GENES_INVOLVED_IN_DIFFERENTIATION_OF_HSCS	81	-0.737764	-2.12156	<0.001
REACTOME_NONHOMOLOGOUS_END_JOINING_NHEJ	42	-0.801057	-2.11432	<0.001
REACTOME_EPIGENETIC_REGULATION_OF_GENE_EXPRESSION	106	-0.686271	-2.10018	<0.001
REACTOME_RNA_POLYMERASE_I_PROMOTER_ESCAPE	50	-0.796817	-2.10006	<0.001
REACTOME_DEPOSITION_OF_NEW_CENPA_CONTAINING_NUCLEOSOMES_AT_THE_CENTROMERE	43	-0.788882	-2.09783	<0.001
REACTOME_DNA_REPLICATION_PRE_INITIATION	118	-0.683027	-2.09766	<0.001
REACTOME_DNA_METHYLATION	23	-0.893905	-2.09625	8.33771e-05
REACTOME_PROCESSING_OF_DNA_DOUBLE_STRAND_BREAK_ENDS	70	-0.739971	-2.07506	8.03994e-05
REACTOME_DISEASES_OF_PROGRAMMED_CELL_DEATH	58	-0.754698	-2.06385	7.7627e-05
REACTOME_G2_M_DNA_DAMAGE_CHECKPOINT	67	-0.730724	-2.05372	7.50394e-05
REACTOME_INHIBITION_OF_DNA_RECOMBINATION_AT_TELOMERE	37	-0.816484	-2.05144	7.26188e-05
REACTOME_E3_UBIQUITIN_LIGASES_UBIQUITINATE_TARGET_PROTEINS	48	-0.774522	-2.049	0.000107356
REACTOME_DNA_DAMAGE_TELOMERE_STRESS_INDUCED_SENESCENCE	44	-0.768361	-2.04498	0.000139369
REACTOME_TELOMERE_MAINTENANCE	81	-0.683376	-2.04395	0.00013527
REACTOME_DNA_REPLICATION	143	-0.645007	-2.03435	0.000164514
REACTOME_ACTIVATED_PKN1_STIMULATES_TRANSCRIPTION_OF_AR_ANDROGEN_RECEPTOR_REGULATED_GENES_KLK2_AND_KLK3	23	-0.886638	-2.02841	0.000190872
REACTOME_DNA_DOUBLE_STRAND_BREAK_RESPONSE	50	-0.755759	-2.02786	0.000185713
REACTOME_BASE_EXCISION_REPAIR_AP_SITE_FORMATION	32	-0.810495	-2.01649	0.000335693
REACTOME_OXIDATIVE_STRESS_INDUCED_SENESCENCE	78	-0.689261	-2.01095	0.000416967
REACTOME_HCMV_LATE_EVENTS	64	-0.714812	-2.00829	0.000406543
REACTOME_TRANSCRIPTIONAL_REGULATION_OF_GRANULOPOIESIS	45	-0.768715	-2.00183	0.000454857
REACTOME_PROTEIN_UBIQUITINATION	68	-0.708187	-2.00131	0.000444027
REACTOME_ESTROGEN_DEPENDENT_GENE_EXPRESSION	98	-0.659347	-1.99456	0.000462177
REACTOME_ACTIVATION_OF_ANTERIOR_HOX_GENES_IN_HINDBRAIN_DEVELOPMENT_DURING_EARLY_EMBRYOGENESIS	67	-0.709385	-1.99258	0.000476567
REACTOME_SENESCENCE_ASSOCIATED_SECRETORY_PHENOTYPE_SASP	64	-0.68667	-1.97751	0.000856402
REACTOME_HCMV_EARLY_EVENTS	76	-0.67108	-1.96794	0.00106927
REACTOME_HOMOLOGY_DIRECTED_REPAIR	111	-0.622936	-1.93393	0.00225621
REACTOME_CHROMOSOME_MAINTENANCE	108	-0.619206	-1.92776	0.00252538
REACTOME_RECOGNITION_AND_ASSOCIATION_OF_DNA_GLYCOSYLASE_WITH_SITE_CONTAINING_AN_AFFECTED_PURINE	25	-0.82262	-1.92505	0.00261715
REACTOME_RMTS_METHYLATE_HISTONE_ARGININES	40	-0.75373	-1.92316	0.0026818
REACTOME_PKMTS_METHYLATE_HISTONE_LYSINES	46	-0.717946	-1.91738	0.0028351
REACTOME_RUNX1_REGULATES_GENES_INVOLVED_IN_MEGAKARYOCYTE_DIFFERENTIATION_AND_PLATELET_FUNCTION	48	-0.723823	-1.89563	0.00448133
REACTOME_RHO_GTPASES_ACTIVATE_PKNS	46	-0.712793	-1.89002	0.00497034
REACTOME_G2_M_CHECKPOINTS	138	-0.585988	-1.85325	0.00961736
REACTOME_CHROMATIN_MODIFYING_ENZYMES	209	-0.555172	-1.8125	0.0181901
REACTOME_PRE_NOTCH_EXPRESSION_AND_PROCESSING	64	-0.63778	-1.80685	0.0194304
KEGG_SYSTEMIC_LUPUS_ERYTHEMATOSUS	48	-0.657993	-1.80111	0.0208186
REACTOME_METALLOPROTEASE_DUBS	24	-0.725812	-1.75765	0.0372446
REACTOME_HDMS_DEMETHYLATE_HISTONES	25	-0.739844	-1.75299	0.0389207
REACTOME_AMYLOID_FIBER_FORMATION	47	-0.656497	-1.74351	0.0432201
REACTOME_CELLULAR_SENESCENCE	139	-0.550386	-1.74066	0.044034
REACTOME_HCMV_INFECTION	97	-0.566688	-1.71245	0.0594739
REACTOME_DNA_DOUBLE_STRAND_BREAK_REPAIR	137	-0.537359	-1.70712	0.061997
WP_EFFECT_OF_PROGERIN_ON_GENES_INVOLVED_IN_HUTCHINSONGILFORD_PROGERIA_SYNDROME	26	-0.705446	-1.70182	0.0646099
KEGG_HEDGEHOG_SIGNALING_PATHWAY	25	-0.687948	-1.67587	0.0827563
REACTOME_ESR_MEDIATED_SIGNALING	148	-0.522948	-1.63244	0.124618
WP_COMPLEMENT_SYSTEM	32	-0.654658	-1.61784	0.139643
REACTOME_INWARDLY_RECTIFYING_K_CHANNELS	15	-0.736935	-1.60051	0.158947
REACTOME_SIGNALING_BY_NUCLEAR_RECEPTORS	192	-0.480055	-1.59326	0.165636
WP_SPLICING_FACTOR_NOVA_REGULATED_SYNAPTIC_PROTEINS	23	-0.695724	-1.58415	0.17521
KEGG_BETA_ALANINE_METABOLISM	16	-0.730173	-1.57753	0.182316
REACTOME_DEGRADATION_OF_THE_EXTRACELLULAR_MATRIX	47	-0.585425	-1.56407	0.199063
REACTOME_UB_SPECIFIC_PROCESSING_PROTEASES	160	-0.484366	-1.55509	0.210818
PID_INTEGRIN1_PATHWAY	19	-0.691202	-1.54691	0.221233
PID_HNF3B_PATHWAY	18	-0.692946	-1.52278	0.259575
WP_HISTONE_MODIFICATIONS	42	-0.579645	-1.51809	0.264683
PID_PI3KCI_PATHWAY	45	-0.569367	-1.50744	0.28018
KEGG_BUTANOATE_METABOLISM	24	-0.606294	-1.48123	0.328686
REACTOME_TRANSCRIPTIONAL_REGULATION_BY_RUNX1	161	-0.453358	-1.4711	0.346387
REACTOME_DNA_REPAIR	295	-0.426381	-1.46742	0.350132
BIOCARTA_IL7_PATHWAY	15	-0.673443	-1.46429	0.352406
REACTOME_GABA_RECEPTOR_ACTIVATION	27	-0.597052	-1.46073	0.355586
KEGG_ECM_RECEPTOR_INTERACTION	25	-0.591485	-1.45628	0.361422
REACTOME_IRON_UPTAKE_AND_TRANSPORT	42	-0.545485	-1.44602	0.380815
WP_FBXL10_ENHANCEMENT_OF_MAPERK_SIGNALING_IN_DIFFUSE_LARGE_BCELL_LYMPHOMA	20	-0.649732	-1.44238	0.384183
REACTOME_TCF_DEPENDENT_SIGNALING_IN_RESPONSE_TO_WNT	158	-0.444591	-1.43733	0.391477
KEGG_VALINE_LEUCINE_AND_ISOLEUCINE_DEGRADATION	39	-0.548333	-1.42664	0.411946
KEGG_PRIMARY_IMMUNODEFICIENCY	25	-0.6049	-1.42029	0.422727
KEGG_SMALL_CELL_LUNG_CANCER	59	-0.506369	-1.41599	0.428206
REACTOME_TRANSFERRIN_ENDOCYTOSIS_AND_RECYCLING	23	-0.59033	-1.412	0.433879
PID_CD8_TCR_PATHWAY	42	-0.520577	-1.40777	0.43953
REACTOME_SIGNALING_BY_NOTCH	172	-0.431949	-1.39014	0.479638
REACTOME_INSULIN_RECEPTOR_RECYCLING	24	-0.589934	-1.38976	0.47533
REACTOME_DEUBIQUITINATION	230	-0.424084	-1.38963	0.470712
PID_RAC1_REG_PATHWAY	29	-0.562923	-1.3845	0.478496
PID_VEGFR1_PATHWAY	23	-0.576889	-1.37731	0.493301
REACTOME_SIGNALING_BY_KIT_IN_DISEASE	20	-0.600438	-1.36589	0.520147
REACTOME_BASIGIN_INTERACTIONS	15	-0.633667	-1.34934	0.561493
REACTOME_NR1H2_AND_NR1H3_MEDIATED_SIGNALING	34	-0.542555	-1.34933	0.555869
REACTOME_NR1H3_NR1H2_REGULATE_GENE_EXPRESSION_LINKED_TO_CHOLESTEROL_TRANSPORT_AND_EFFLUX	28	-0.552744	-1.3454	0.561929
REACTOME_DISEASES_OF_DNA_REPAIR	50	-0.49315	-1.34371	0.561236
WP_NUCLEOTIDE_EXCISION_REPAIR_IN_XERODERMA_PIGMENTOSUM	64	-0.477502	-1.34316	0.557281
REACTOME_CELL_CYCLE_CHECKPOINTS	258	-0.397339	-1.33917	0.563429
WP_MECP2_AND_ASSOCIATED_RETT_SYNDROME	49	-0.49507	-1.33807	0.561414
WP_T_CELL_RECEPTOR_AND_COSTIMULATORY_SIGNALING	21	-0.577053	-1.33752	0.557708
WP_MRNA_PROCESSING	124	-0.423159	-1.3267	0.583932
REACTOME_NEF_MEDIATES_DOWN_MODULATION_OF_CELL_SURFACE_RECEPTORS_BY_RECRUITING_THEM_TO_CLATHRIN_ADAPTERS	18	-0.61408	-1.32615	0.580318
REACTOME_EXTRACELLULAR_MATRIX_ORGANIZATION	114	-0.432943	-1.32356	0.582347
REACTOME_INTEGRIN_SIGNALING	18	-0.578476	-1.31376	0.605843
REACTOME_GABA_B_RECEPTOR_ACTIVATION	21	-0.548278	-1.30842	0.617384
WP_AMINO_ACID_METABOLISM	62	-0.464587	-1.30114	0.634038
PID_TXA2PATHWAY	44	-0.499813	-1.30084	0.629551
REACTOME_ROS_AND_RNS_PRODUCTION_IN_PHAGOCYTES	27	-0.542584	-1.29335	0.647089
REACTOME_SUMOYLATION_OF_CHROMATIN_ORGANIZATION_PROTEINS	59	-0.470274	-1.29185	0.645953
REACTOME_THE_ROLE_OF_NEF_IN_HIV_1_REPLICATION_AND_DISEASE_PATHOGENESIS	25	-0.547772	-1.2861	0.658786
REACTOME_M_PHASE	356	-0.365875	-1.28493	0.657149
REACTOME_RNA_POLYMERASE_II_TRANSCRIPTION_TERMINATION	66	-0.453172	-1.28162	0.662554
REACTOME_GLUCAGON_LIKE_PEPTIDE_1_GLP1_REGULATES_INSULIN_SECRETION	26	-0.51947	-1.27784	0.669014
REACTOME_RESOLUTION_OF_ABASIC_SITES_AP_SITES	38	-0.487689	-1.27617	0.668435
WP_UREA_CYCLE_AND_ASSOCIATED_PATHWAYS	16	-0.577442	-1.2707	0.680876
WP_MODULATORS_OF_TCR_SIGNALING_AND_T_CELL_ACTIVATION	50	-0.464822	-1.26773	0.685264
REACTOME_GENERATION_OF_SECOND_MESSENGER_MOLECULES	24	-0.534063	-1.26373	0.692683
WP_SMALL_CELL_LUNG_CANCER	66	-0.438022	-1.25365	0.718738
REACTOME_ELASTIC_FIBRE_FORMATION	19	-0.551924	-1.25202	0.718281
WP_ANGIOGENESIS	15	-0.585141	-1.25168	0.713641
WP_WHITE_FAT_CELL_DIFFERENTIATION	20	-0.543816	-1.25139	0.708884
PID_EPHRINB_REV_PATHWAY	23	-0.519434	-1.24795	0.71426
REACTOME_PLATELET_AGGREGATION_PLUG_FORMATION	19	-0.543033	-1.24658	0.713582
REACTOME_TRANSCRIPTION_OF_E2F_TARGETS_UNDER_NEGATIVE_CONTROL_BY_DREAM_COMPLEX	19	-0.553406	-1.23917	0.731546
REACTOME_RET_SIGNALING	28	-0.502908	-1.23804	0.729516
KEGG_ARRHYTHMOGENIC_RIGHT_VENTRICULAR_CARDIOMYOPATHY_ARVC	30	-0.495616	-1.23071	0.748167
KEGG_STEROID_BIOSYNTHESIS	15	-0.555352	-1.22942	0.746704
WP_KISSPEPTINKISSPEPTIN_RECEPTOR_SYSTEM_IN_THE_OVARY	29	-0.504698	-1.22862	0.743585
WP_ARRHYTHMOGENIC_RIGHT_VENTRICULAR_CARDIOMYOPATHY	30	-0.495616	-1.22722	0.74284
PID_CDC42_REG_PATHWAY	26	-0.492417	-1.22721	0.737363
WP_TYPE_II_INTERFERON_SIGNALING	28	-0.498619	-1.22148	0.750237
REACTOME_INTEGRIN_CELL_SURFACE_INTERACTIONS	29	-0.506417	-1.21918	0.752683
BIOCARTA_VEGF_PATHWAY	26	-0.507315	-1.21768	0.75254
REACTOME_G0_AND_EARLY_G1	26	-0.501375	-1.20783	0.779941
KEGG_BASE_EXCISION_REPAIR	33	-0.495064	-1.20752	0.775435
BIOCARTA_EFP_PATHWAY	15	-0.550095	-1.2013	0.791152
BIOCARTA_TCR_PATHWAY	41	-0.471727	-1.20104	0.786549
REACTOME_RHO_GTPASE_EFFECTORS	245	-0.355241	-1.19505	0.801173
KEGG_STARCH_AND_SUCROSE_METABOLISM	19	-0.53649	-1.19348	0.800945
REACTOME_MOLECULES_ASSOCIATED_WITH_ELASTIC_FIBRES	15	-0.551542	-1.18021	0.84228
WP_COMMON_PATHWAYS_UNDERLYING_DRUG_ADDICTION	23	-0.497025	-1.17733	0.846714
REACTOME_TRANSPORT_OF_MATURE_TRANSCRIPT_TO_CYTOPLASM	80	-0.396867	-1.17187	0.86001
REACTOME_SENSORY_PROCESSING_OF_SOUND	37	-0.458301	-1.17005	0.860979
KEGG_VIBRIO_CHOLERAE_INFECTION	43	-0.439453	-1.16998	0.855413
KEGG_PYRUVATE_METABOLISM	32	-0.462228	-1.16848	0.85518
REACTOME_GLUCONEOGENESIS	25	-0.504264	-1.16494	0.862632
BIOCARTA_NO1_PATHWAY	17	-0.517569	-1.16485	0.857304
KEGG_SNARE_INTERACTIONS_IN_VESICULAR_TRANSPORT	33	-0.446703	-1.15907	0.872897
REACTOME_GOLGI_ASSOCIATED_VESICLE_BIOGENESIS	50	-0.430112	-1.15791	0.871261
NABA_ECM_GLYCOPROTEINS	51	-0.420819	-1.14918	0.897034
REACTOME_SENSORY_PROCESSING_OF_SOUND_BY_OUTER_HAIR_CELLS_OF_THE_COCHLEA	27	-0.477509	-1.14877	0.892865
PID_NFKAPPAB_ATYPICAL_PATHWAY	16	-0.535848	-1.14851	0.888206
WP_PROXIMAL_TUBULE_TRANSPORT	28	-0.468086	-1.14776	0.885433
REACTOME_DRUG_ADME	40	-0.426097	-1.14185	0.900324
REACTOME_MAP3K8_TPL2_DEPENDENT_MAPK1_3_ACTIVATION	16	-0.521901	-1.13043	0.936852
PID_ARF6_TRAFFICKING_PATHWAY	33	-0.463618	-1.12893	0.936716
WP_VITAMIN_DSENSITIVE_CALCIUM_SIGNALING_IN_DEPRESSION	20	-0.50098	-1.12879	0.931445
WP_16P112_DISTAL_DELETION_SYNDROME	25	-0.470594	-1.12707	0.932261
REACTOME_TRANSCRIPTION_OF_E2F_TARGETS_UNDER_NEGATIVE_CONTROL_BY_P107_RBL1_AND_P130_RBL2_IN_COMPLEX_WITH_HDAC1	16	-0.530513	-1.12642	0.928915
WP_CANNABINOID_RECEPTOR_SIGNALING	17	-0.499515	-1.11725	0.956977
WP_INFLUENCE_OF_LAMINOPATHIES_ON_WNT_SIGNALING	24	-0.478757	-1.11529	0.95831
BIOCARTA_PROTEASOME_PATHWAY	19	-0.503839	-1.11486	0.954319
WP_GLYCOLYSIS_AND_GLUCONEOGENESIS	33	-0.436917	-1.11413	0.951428
WP_NAD_METABOLISM_IN_ONCOGENEINDUCED_SENESCENCE_AND_MITOCHONDRIAL_DYSFUNCTIONASSOCIATED_SENESCENCE	20	-0.486696	-1.10855	0.966682
WP_THYROXINE_THYROID_HORMONE_PRODUCTION	17	-0.492394	-1.10254	0.983617
KEGG_TGF_BETA_SIGNALING_PATHWAY	50	-0.40006	-1.10237	0.978504
KEGG_LEUKOCYTE_TRANSENDOTHELIAL_MIGRATION	75	-0.377895	-1.10115	0.977524
REACTOME_UCH_PROTEINASES	86	-0.368445	-1.10045	0.974371
REACTOME_PLASMA_LIPOPROTEIN_ASSEMBLY_REMODELING_AND_CLEARANCE	45	-0.402507	-1.09212	1
REACTOME_MRNA_SPLICING	212	-0.331109	-1.08982	1
WP_GPCRS_CLASS_A_RHODOPSINLIKE	38	-0.42211	-1.08836	1
REACTOME_ION_CHANNEL_TRANSPORT	96	-0.364236	-1.08627	1
REACTOME_PROCESSING_OF_CAPPED_INTRON_CONTAINING_PRE_MRNA	279	-0.320754	-1.08614	1
REACTOME_LYSOSOME_VESICLE_BIOGENESIS	31	-0.435232	-1.08201	1
WP_FLUOROPYRIMIDINE_ACTIVITY	23	-0.453757	-1.07674	1
WP_DISRUPTION_OF_POSTSYNAPTIC_SIGNALING_BY_CNV	16	-0.50027	-1.07624	1
KEGG_ALDOSTERONE_REGULATED_SODIUM_REABSORPTION	25	-0.446352	-1.06759	1
REACTOME_SIGNALING_BY_WNT	227	-0.317718	-1.0644	1
REACTOME_POTASSIUM_CHANNELS	29	-0.444576	-1.062	1
REACTOME_PHASE_I_FUNCTIONALIZATION_OF_COMPOUNDS	37	-0.415148	-1.06143	1
KEGG_DILATED_CARDIOMYOPATHY	35	-0.412789	-1.05954	1
REACTOME_TRANS_GOLGI_NETWORK_VESICLE_BUDDING	64	-0.371958	-1.0554	1
REACTOME_CELL_JUNCTION_ORGANIZATION	36	-0.406882	-1.05397	1
WP_LUNG_FIBROSIS	23	-0.439044	-1.05243	1
PID_AMB2_NEUTROPHILS_PATHWAY	26	-0.450536	-1.05181	1
REACTOME_FACTORS_INVOLVED_IN_MEGAKARYOCYTE_DEVELOPMENT_AND_PLATELET_PRODUCTION	109	-0.346216	-1.04755	1
PID_INTEGRIN_A4B1_PATHWAY	23	-0.441503	-1.04656	1
REACTOME_ION_HOMEOSTASIS	25	-0.446113	-1.04422	1
WP_INTEGRINMEDIATED_CELL_ADHESION	70	-0.37032	-1.04124	1
WP_SUDDEN_INFANT_DEATH_SYNDROME_SIDS_SUSCEPTIBILITY_PATHWAYS	72	-0.359323	-1.03992	1
WP_VASOPRESSINREGULATED_WATER_REABSORPTION	34	-0.395911	-1.03807	1
REACTOME_TRANSPORT_OF_SMALL_MOLECULES	410	-0.292595	-1.03774	1
WP_TRYPTOPHAN_METABOLISM	15	-0.492114	-1.03762	1
REACTOME_EFFECTS_OF_PIP2_HYDROLYSIS	19	-0.461805	-1.03518	1
KEGG_HYPERTROPHIC_CARDIOMYOPATHY_HCM	32	-0.406682	-1.03307	1
REACTOME_ION_TRANSPORT_BY_P_TYPE_ATPASES	30	-0.420893	-1.02749	1
KEGG_TRYPTOPHAN_METABOLISM	19	-0.447408	-1.02593	1
KEGG_GLYCOLYSIS_GLUCONEOGENESIS	39	-0.398186	-1.0253	1
PID_GLYPICAN_1PATHWAY	19	-0.451292	-1.0208	1
WP_7Q1123_COPY_NUMBER_VARIATION_SYNDROME	82	-0.344351	-1.01567	1
REACTOME_G1_S_SPECIFIC_TRANSCRIPTION	28	-0.41461	-1.01274	1
PID_CD40_PATHWAY	25	-0.428538	-1.01247	1
REACTOME_TRAFFICKING_OF_AMPA_RECEPTORS	18	-0.450006	-1.01207	1
KEGG_LONG_TERM_POTENTIATION	47	-0.377762	-1.01102	1
WP_TCELL_ANTIGEN_RECEPTOR_TCR_PATHWAY_DURING_STAPHYLOCOCCUS_AUREUS_INFECTION	46	-0.372818	-1.0098	1
REACTOME_O_LINKED_GLYCOSYLATION	42	-0.382763	-1.0076	1
PID_WNT_SIGNALING_PATHWAY	15	-0.466749	-1.0069	1
KEGG_SELENOAMINO_ACID_METABOLISM	20	-0.442756	-1.00629	1
REACTOME_ASSEMBLY_OF_COLLAGEN_FIBRILS_AND_OTHER_MULTIMERIC_STRUCTURES	20	-0.451251	-1.00586	1
PID_TCR_PATHWAY	53	-0.365236	-1.00449	1
BIOCARTA_TEL_PATHWAY	16	-0.45655	-1.00337	1
REACTOME_TRANSCRIPTIONAL_REGULATION_OF_WHITE_ADIPOCYTE_DIFFERENTIATION	65	-0.355095	-1.00136	1
WP_ENDOCHONDRAL_OSSIFICATION	22	-0.410486	-0.999226	1
KEGG_VASOPRESSIN_REGULATED_WATER_REABSORPTION	35	-0.394626	-0.995293	1
REACTOME_CARDIAC_CONDUCTION	48	-0.365372	-0.995097	1
KEGG_OXIDATIVE_PHOSPHORYLATION	115	-0.328756	-0.991971	1
REACTOME_HEMOSTASIS	368	-0.279524	-0.991022	1
KEGG_GLYCEROLIPID_METABOLISM	31	-0.397541	-0.986031	1
KEGG_SPLICEOSOME	125	-0.320006	-0.98314	1
WP_RENINANGIOTENSINALDOSTERONE_SYSTEM_RAAS	24	-0.410993	-0.981504	1
WP_TH17_CELL_DIFFERENTIATION_PATHWAY	46	-0.365059	-0.981338	1
REACTOME_NETRIN_1_SIGNALING	30	-0.410074	-0.980798	1
WP_INTERFERON_TYPE_I_SIGNALING_PATHWAYS	51	-0.361743	-0.978893	1
KEGG_TYROSINE_METABOLISM	18	-0.430933	-0.977857	1
REACTOME_TCR_SIGNALING	106	-0.320097	-0.973973	1
WP_TCA_CYCLE_AND_DEFICIENCY_OF_PYRUVATE_DEHYDROGENASE_COMPLEX_PDHC	16	-0.454672	-0.973265	1
REACTOME_PLATELET_HOMEOSTASIS	54	-0.351329	-0.972394	1
BIOCARTA_GH_PATHWAY	23	-0.404271	-0.969181	1
REACTOME_ACTIVATION_OF_KAINATE_RECEPTORS_UPON_GLUTAMATE_BINDING	18	-0.427304	-0.968459	1
REACTOME_SIGNALING_BY_WNT_IN_CANCER	29	-0.390445	-0.967507	1
PID_A6B1_A6B4_INTEGRIN_PATHWAY	27	-0.409931	-0.966919	1
REACTOME_NEUROTRANSMITTER_RECEPTORS_AND_POSTSYNAPTIC_SIGNAL_TRANSMISSION	96	-0.321234	-0.963699	1
WP_GENETIC_CAUSES_OF_PORTOSINUSOIDAL_VASCULAR_DISEASE	28	-0.396795	-0.961769	1
WP_ENDOCHONDRAL_OSSIFICATION_WITH_SKELETAL_DYSPLASIAS	22	-0.410486	-0.958294	1
REACTOME_DISEASES_ASSOCIATED_WITH_O_GLYCOSYLATION_OF_PROTEINS	21	-0.413548	-0.957939	1
REACTOME_GLUCOSE_METABOLISM	75	-0.327471	-0.955363	1
KEGG_LYSINE_DEGRADATION	38	-0.369081	-0.951848	1
REACTOME_GLYCEROPHOSPHOLIPID_BIOSYNTHESIS	84	-0.326206	-0.950437	1
REACTOME_SIGNALING_BY_INSULIN_RECEPTOR	53	-0.351542	-0.948358	1
WP_FAMILIAL_PARTIAL_LIPODYSTROPHY	16	-0.430676	-0.948205	1
KEGG_CARDIAC_MUSCLE_CONTRACTION	44	-0.345496	-0.946649	1
REACTOME_TRANSPORT_OF_INORGANIC_CATIONS_ANIONS_AND_AMINO_ACIDS_OLIGOPEPTIDES	56	-0.326653	-0.945339	1
REACTOME_INTERLEUKIN_7_SIGNALING	21	-0.390169	-0.943579	1
REACTOME_HOST_INTERACTIONS_OF_HIV_FACTORS	125	-0.304295	-0.939773	1
REACTOME_SIGNALING_BY_PDGFR_IN_DISEASE	17	-0.418372	-0.939162	1
WP_COMPLEMENT_SYSTEM_IN_NEURONAL_DEVELOPMENT_AND_PLASTICITY	52	-0.344969	-0.938906	1
PID_AR_PATHWAY	50	-0.353481	-0.93832	1
REACTOME_BINDING_AND_UPTAKE_OF_LIGANDS_BY_SCAVENGER_RECEPTORS	18	-0.42688	-0.937222	1
WP_GPR143_IN_MELANOCYTES_AND_RETINAL_PIGMENT_EPITHELIUM_CELLS	16	-0.434173	-0.932854	1
WP_ETHANOL_EFFECTS_ON_HISTONE_MODIFICATIONS	23	-0.405247	-0.931783	1
PID_TRAIL_PATHWAY	27	-0.383865	-0.931266	1
WP_ENDOPLASMIC_RETICULUM_STRESS_RESPONSE_IN_CORONAVIRUS_INFECTION	36	-0.363757	-0.924267	1
REACTOME_GASTRULATION	27	-0.38338	-0.921987	1
REACTOME_REGULATION_OF_INSULIN_SECRETION	44	-0.340816	-0.920034	1
REACTOME_GLYCOGEN_METABOLISM	19	-0.404753	-0.919406	1
REACTOME_CELL_CYCLE_MITOTIC	491	-0.257459	-0.913294	1
KEGG_INSULIN_SIGNALING_PATHWAY	107	-0.30421	-0.912608	1
KEGG_GLYCINE_SERINE_AND_THREONINE_METABOLISM	15	-0.41256	-0.909557	1
REACTOME_RAC1_GTPASE_CYCLE	144	-0.28464	-0.907973	1
REACTOME_CD209_DC_SIGN_SIGNALING	18	-0.401898	-0.900589	1
WP_INTERACTOME_OF_POLYCOMB_REPRESSIVE_COMPLEX_2_PRC2	16	-0.40679	-0.900386	1
REACTOME_TRANSMISSION_ACROSS_CHEMICAL_SYNAPSES	125	-0.290607	-0.899781	1
WP_LDL_INFLUENCE_ON_CD14_AND_TLR4	19	-0.399926	-0.899126	1
KEGG_ALANINE_ASPARTATE_AND_GLUTAMATE_METABOLISM	20	-0.39439	-0.895612	1
REACTOME_NON_INTEGRIN_MEMBRANE_ECM_INTERACTIONS	22	-0.37916	-0.894856	1
REACTOME_SIGNALING_BY_PTK6	34	-0.34895	-0.894812	1
REACTOME_SIGNALING_BY_SCF_KIT	36	-0.359292	-0.894034	1
KEGG_PROPANOATE_METABOLISM	28	-0.364278	-0.88675	1
WP_TCELL_RECEPTOR_SIGNALING_PATHWAY	73	-0.309525	-0.886395	1
WP_IMMUNE_RESPONSE_TO_TUBERCULOSIS	22	-0.382682	-0.881292	1
PID_DNA_PK_PATHWAY	15	-0.405685	-0.87847	1
REACTOME_COLLAGEN_FORMATION	31	-0.351953	-0.877467	1
REACTOME_VXPX_CARGO_TARGETING_TO_CILIUM	17	-0.39428	-0.875166	1
WP_TCELL_ACTIVATION_SARSCOV2	61	-0.307409	-0.871185	1
WP_PHOTODYNAMIC_THERAPYINDUCED_NFKB_SURVIVAL_SIGNALING	18	-0.385315	-0.87034	1
KEGG_LYSOSOME	102	-0.290687	-0.869864	1
REACTOME_METABOLIC_DISORDERS_OF_BIOLOGICAL_OXIDATION_ENZYMES	15	-0.417203	-0.868063	1
WP_COHESIN_COMPLEX_CORNELIA_DE_LANGE_SYNDROME	33	-0.343789	-0.867079	1
REACTOME_REGULATION_OF_TP53_ACTIVITY_THROUGH_ACETYLATION	29	-0.359834	-0.86558	1
WP_GLYCOGEN_SYNTHESIS_AND_DEGRADATION	31	-0.342507	-0.865329	1
WP_PHOTODYNAMIC_THERAPYINDUCED_UNFOLDED_PROTEIN_RESPONSE	26	-0.355401	-0.865107	1
REACTOME_ADRENALINE_NORADRENALINE_INHIBITS_INSULIN_SECRETION	15	-0.397248	-0.859704	1
PID_REELIN_PATHWAY	23	-0.36498	-0.859449	1
REACTOME_RAC3_GTPASE_CYCLE	77	-0.291603	-0.859359	1
WP_CHOLESTEROL_METABOLISM_WITH_BLOCH_AND_KANDUTSCHRUSSELL_PATHWAYS	39	-0.329136	-0.855728	1
PID_SHP2_PATHWAY	39	-0.331534	-0.852943	1
BIOCARTA_DEATH_PATHWAY	26	-0.357926	-0.852843	1
WP_ETHER_LIPID_BIOSYNTHESIS	17	-0.383444	-0.852707	1
WP_MESODERMAL_COMMITMENT_PATHWAY	90	-0.286622	-0.848819	1
PID_PS1_PATHWAY	38	-0.327018	-0.846864	1
REACTOME_DEGRADATION_OF_GLI1_BY_THE_PROTEASOME	57	-0.307315	-0.842985	1
WP_THERMOGENESIS	80	-0.283651	-0.83802	1
KEGG_RNA_POLYMERASE	29	-0.340746	-0.836911	1
KEGG_ARGININE_AND_PROLINE_METABOLISM	34	-0.326783	-0.836845	1
KEGG_CYSTEINE_AND_METHIONINE_METABOLISM	22	-0.361624	-0.83675	1
REACTOME_REGULATION_OF_TP53_ACTIVITY_THROUGH_METHYLATION	19	-0.369045	-0.833515	1
KEGG_CITRATE_CYCLE_TCA_CYCLE	29	-0.344303	-0.832207	1
BIOCARTA_ARAP_PATHWAY	17	-0.380461	-0.83182	1
SIG_REGULATION_OF_THE_ACTIN_CYTOSKELETON_BY_RHO_GTPASES	27	-0.348551	-0.831203	1
WP_ALLOGRAFT_REJECTION	40	-0.31869	-0.830655	1
WP_ROLES_OF_CERAMIDES_IN_DEVELOPMENT_OF_INSULIN_RESISTANCE	16	-0.373927	-0.830259	1
REACTOME_CTLA4_INHIBITORY_SIGNALING	18	-0.368439	-0.827695	1
REACTOME_INTERLEUKIN_37_SIGNALING	17	-0.36902	-0.826347	1
REACTOME_CELLULAR_RESPONSE_TO_HYPOXIA	68	-0.290798	-0.823254	1
REACTOME_PROCESSING_OF_INTRONLESS_PRE_MRNAS	20	-0.355724	-0.819417	1
WP_AGERAGE_PATHWAY	54	-0.304543	-0.816284	1
REACTOME_APOPTOTIC_EXECUTION_PHASE	39	-0.315168	-0.813656	1
WP_16P112_PROXIMAL_DELETION_SYNDROME	65	-0.294323	-0.812212	1
REACTOME_SIGNALLING_TO_RAS	18	-0.365416	-0.809421	1
BIOCARTA_NTHI_PATHWAY	22	-0.345735	-0.806465	1
REACTOME_INTERLEUKIN_2_FAMILY_SIGNALING	29	-0.324877	-0.804168	1
BIOCARTA_IL2_PATHWAY	19	-0.34834	-0.803588	1
REACTOME_INTERACTIONS_OF_REV_WITH_HOST_CELLULAR_PROTEINS	36	-0.310838	-0.801934	1
KEGG_T_CELL_RECEPTOR_SIGNALING_PATHWAY	83	-0.27284	-0.801128	1
REACTOME_RRNA_MODIFICATION_IN_THE_NUCLEUS_AND_CYTOSOL	60	-0.281329	-0.79709	1
REACTOME_ANTIGEN_ACTIVATES_B_CELL_RECEPTOR_BCR_LEADING_TO_GENERATION_OF_SECOND_MESSENGERS	35	-0.308875	-0.79531	1
REACTOME_SIGNALING_BY_ERYTHROPOIETIN	24	-0.33426	-0.795156	1
REACTOME_CYTOPROTECTION_BY_HMOX1	56	-0.28397	-0.792986	1
SIG_PIP3_SIGNALING_IN_B_LYMPHOCYTES	32	-0.318372	-0.789307	1
WP_WNTBETACATENIN_SIGNALING_PATHWAY_IN_LEUKEMIA	19	-0.356182	-0.789165	1
PID_IL2_PI3K_PATHWAY	30	-0.323762	-0.786151	1
PID_ANGIOPOIETIN_RECEPTOR_PATHWAY	35	-0.307353	-0.785602	1
BIOCARTA_TNFR2_PATHWAY	17	-0.355199	-0.782269	1
PID_LIS1_PATHWAY	24	-0.327561	-0.782145	1
WP_THYMIC_STROMAL_LYMPHOPOIETIN_TSLP_SIGNALING_PATHWAY	40	-0.303399	-0.780751	1
BIOCARTA_CXCR4_PATHWAY	16	-0.351301	-0.777569	1
REACTOME_RHOH_GTPASE_CYCLE	33	-0.31333	-0.773032	1
REACTOME_NUCLEAR_IMPORT_OF_REV_PROTEIN	33	-0.305263	-0.767237	1
REACTOME_CYTOSOLIC_TRNA_AMINOACYLATION	24	-0.32216	-0.765711	1
REACTOME_PROCESSING_OF_CAPPED_INTRONLESS_PRE_MRNA	29	-0.313281	-0.765525	1
REACTOME_SUMOYLATION_OF_DNA_REPLICATION_PROTEINS	45	-0.283205	-0.762656	1
REACTOME_E2F_MEDIATED_REGULATION_OF_DNA_REPLICATION	22	-0.324757	-0.762063	1
REACTOME_TRANSPORT_OF_MATURE_MRNAS_DERIVED_FROM_INTRONLESS_TRANSCRIPTS	42	-0.286247	-0.76191	1
REACTOME_CELL_CELL_JUNCTION_ORGANIZATION	20	-0.341229	-0.760564	1
PID_LYMPH_ANGIOGENESIS_PATHWAY	19	-0.337521	-0.760404	1
BIOCARTA_ERAD_PATHWAY	17	-0.340631	-0.759896	1
REACTOME_DARPP_32_EVENTS	21	-0.324363	-0.756063	1
PID_BARD1_PATHWAY	29	-0.309245	-0.755909	1
REACTOME_SIGNALING_BY_NTRK2_TRKB	19	-0.34169	-0.755256	1
REACTOME_RHOG_GTPASE_CYCLE	59	-0.26655	-0.753382	1
REACTOME_TRIGLYCERIDE_METABOLISM	17	-0.349384	-0.753185	1
WP_FOLLICLE_STIMULATING_HORMONE_FSH_SIGNALING_PATHWAY	20	-0.331648	-0.751756	1
BIOCARTA_AGR_PATHWAY	19	-0.340639	-0.750516	1
WP_TUMOR_SUPPRESSOR_ACTIVITY_OF_SMARCB1	26	-0.299406	-0.745958	1
REACTOME_SIGNALING_BY_CYTOSOLIC_FGFR1_FUSION_MUTANTS	18	-0.331039	-0.744834	1
REACTOME_REGULATION_OF_GLUCOKINASE_BY_GLUCOKINASE_REGULATORY_PROTEIN	29	-0.298407	-0.744341	1
REACTOME_AQUAPORIN_MEDIATED_TRANSPORT	24	-0.324411	-0.741764	1
REACTOME_N_GLYCAN_TRIMMING_IN_THE_ER_AND_CALNEXIN_CALRETICULIN_CYCLE	34	-0.2861	-0.741144	1
PID_ARF_3PATHWAY	18	-0.338022	-0.739075	1
KEGG_CHRONIC_MYELOID_LEUKEMIA	67	-0.252553	-0.738901	1
REACTOME_PHOSPHOLIPID_METABOLISM	153	-0.232828	-0.73748	1
WP_GLYCEROPHOSPHOLIPID_BIOSYNTHETIC_PATHWAY	25	-0.313806	-0.73327	1
REACTOME_METABOLISM_OF_PORPHYRINS	17	-0.329921	-0.732132	1
REACTOME_SUMOYLATION_OF_UBIQUITINYLATION_PROTEINS	38	-0.286158	-0.726307	1
REACTOME_SUMOYLATION_OF_SUMOYLATION_PROTEINS	34	-0.286069	-0.725901	1
REACTOME_SIGNALLING_TO_ERKS	31	-0.280346	-0.723795	1
REACTOME_EGR2_AND_SOX10_MEDIATED_INITIATION_OF_SCHWANN_CELL_MYELINATION	17	-0.321129	-0.718055	1
REACTOME_TRANSPORT_OF_THE_SLBP_DEPENDANT_MATURE_MRNA	35	-0.286091	-0.717233	1
REACTOME_POSTMITOTIC_NUCLEAR_PORE_COMPLEX_NPC_REFORMATION	27	-0.295838	-0.717042	1
WP_TCA_CYCLE_AKA_KREBS_OR_CITRIC_ACID_CYCLE	18	-0.316634	-0.716483	1
REACTOME_NUCLEAR_ENVELOPE_BREAKDOWN	50	-0.264967	-0.714899	1
WP_NOCGMPPKG_MEDIATED_NEUROPROTECTION	22	-0.305982	-0.711067	1
BIOCARTA_IGF1MTOR_PATHWAY	18	-0.319528	-0.708783	1
REACTOME_INTEGRATION_OF_ENERGY_METABOLISM	65	-0.248846	-0.707851	1
REACTOME_ACTIVATION_OF_ATR_IN_RESPONSE_TO_REPLICATION_STRESS	36	-0.272433	-0.707517	1
REACTOME_CDC42_GTPASE_CYCLE	120	-0.227021	-0.707142	1
WP_ENDODERM_DIFFERENTIATION	92	-0.236862	-0.703807	1
REACTOME_TRANSCRIPTIONAL_REGULATION_BY_E2F6	34	-0.281876	-0.703154	1
WP_REGULATION_OF_APOPTOSIS_BY_PARATHYROID_HORMONERELATED_PROTEIN	15	-0.324148	-0.701608	1
WP_SPHINGOLIPID_PATHWAY	24	-0.29273	-0.700627	1
REACTOME_NUCLEAR_PORE_COMPLEX_NPC_DISASSEMBLY	35	-0.273278	-0.69946	1
REACTOME_CYTOCHROME_P450_ARRANGED_BY_SUBSTRATE_TYPE	15	-0.325136	-0.697981	1
REACTOME_SIGNALING_BY_FLT3_FUSION_PROTEINS	18	-0.301623	-0.692376	1
REACTOME_RND1_GTPASE_CYCLE	32	-0.274264	-0.690238	1
REACTOME_ADP_SIGNALLING_THROUGH_P2Y_PURINOCEPTOR_1	15	-0.320694	-0.689413	1
REACTOME_DEADENYLATION_OF_MRNA	25	-0.289361	-0.684868	1
WP_IL9_SIGNALING_PATHWAY	15	-0.31679	-0.684023	1
REACTOME_LISTERIA_MONOCYTOGENES_ENTRY_INTO_HOST_CELLS	16	-0.312837	-0.683769	1
REACTOME_SUMOYLATION	157	-0.21367	-0.682856	1
BIOCARTA_BIOPEPTIDES_PATHWAY	25	-0.288266	-0.682403	1
BIOCARTA_STRESS_PATHWAY	24	-0.282584	-0.679665	1
REACTOME_GLYCOLYSIS	60	-0.239785	-0.675723	1
WP_EUKARYOTIC_TRANSCRIPTION_INITIATION	42	-0.258272	-0.675635	1
REACTOME_NEUROTRANSMITTER_RELEASE_CYCLE	21	-0.283487	-0.671542	1
WP_NSP1_FROM_SARSCOV2_INHIBITS_TRANSLATION_INITIATION_IN_THE_HOST_CELL	16	-0.29986	-0.670053	1
REACTOME_CARGO_TRAFFICKING_TO_THE_PERICILIARY_MEMBRANE	43	-0.255846	-0.66403	1
REACTOME_AMINO_ACID_TRANSPORT_ACROSS_THE_PLASMA_MEMBRANE	18	-0.298822	-0.663074	1
REACTOME_FCERI_MEDIATED_CA_2_MOBILIZATION	30	-0.269833	-0.662983	1
REACTOME_SIGNALING_BY_FLT3_ITD_AND_TKD_MUTANTS	15	-0.308202	-0.662679	1
KEGG_FATTY_ACID_METABOLISM	30	-0.264313	-0.66129	1
REACTOME_CALNEXIN_CALRETICULIN_CYCLE	25	-0.279135	-0.660221	1
REACTOME_PLATELET_CALCIUM_HOMEOSTASIS	18	-0.297029	-0.658605	1
WP_ANGIOPOIETINLIKE_PROTEIN_8_REGULATORY_PATHWAY	108	-0.211296	-0.655426	1
REACTOME_THROMBOXANE_SIGNALLING_THROUGH_TP_RECEPTOR	15	-0.297341	-0.655327	1
REACTOME_G_BETA_GAMMA_SIGNALLING_THROUGH_PI3KGAMMA	18	-0.289569	-0.649741	1
PID_LKB1_PATHWAY	39	-0.257209	-0.644329	1
REACTOME_ORC1_REMOVAL_FROM_CHROMATIN	68	-0.218445	-0.636506	1
BIOCARTA_MCM_PATHWAY	17	-0.284634	-0.63442	1
REACTOME_FGFR1_MUTANT_RECEPTOR_ACTIVATION	21	-0.279221	-0.63434	1
WP_CLEAR_CELL_RENAL_CELL_CARCINOMA_PATHWAYS	61	-0.22558	-0.633095	1
REACTOME_RHOD_GTPASE_CYCLE	43	-0.235188	-0.630378	1
WP_OVERLAP_BETWEEN_SIGNAL_TRANSDUCTION_PATHWAYS_CONTRIBUTING_TO_LMNA_LAMINOPATHIES	38	-0.244263	-0.629854	1
PID_ECADHERIN_KERATINOCYTE_PATHWAY	18	-0.282337	-0.628669	1
KEGG_BIOSYNTHESIS_OF_UNSATURATED_FATTY_ACIDS	20	-0.27514	-0.623951	1
WP_HEREDITARY_LEIOMYOMATOSIS_AND_RENAL_CELL_CARCINOMA_PATHWAY	19	-0.27264	-0.621089	1
REACTOME_SIGNAL_AMPLIFICATION	20	-0.265449	-0.619932	1
BIOCARTA_CALCINEURIN_PATHWAY	17	-0.281838	-0.619844	1
WP_SARS_CORONAVIRUS_AND_INNATE_IMMUNITY	16	-0.285613	-0.617531	1
WP_METABOLIC_REPROGRAMMING_IN_COLON_CANCER	38	-0.231307	-0.616639	1
WP_PROGERIAASSOCIATED_LIPODYSTROPHY	15	-0.278814	-0.613708	1
REACTOME_PURINERGIC_SIGNALING_IN_LEISHMANIASIS_INFECTION	19	-0.269769	-0.613603	1
WP_RETINOBLASTOMA_GENE_IN_CANCER	85	-0.210751	-0.61359	1
PID_ILK_PATHWAY	40	-0.230829	-0.611809	1
PID_INSULIN_GLUCOSE_PATHWAY	21	-0.264899	-0.609493	1
PID_RETINOIC_ACID_PATHWAY	26	-0.252495	-0.607817	1
REACTOME_SUMOYLATION_OF_RNA_BINDING_PROTEINS	46	-0.229364	-0.605657	1
REACTOME_RNA_POLYMERASE_I_TRANSCRIPTION_INITIATION	47	-0.22938	-0.604917	1
REACTOME_INITIATION_OF_NUCLEAR_ENVELOPE_NE_REFORMATION	18	-0.264309	-0.599015	1
REACTOME_DEACTIVATION_OF_THE_BETA_CATENIN_TRANSACTIVATING_COMPLEX	32	-0.239244	-0.598375	1
REACTOME_REGULATION_OF_PTEN_STABILITY_AND_ACTIVITY	66	-0.207241	-0.59244	1
REACTOME_TRANSLESION_SYNTHESIS_BY_POLH	19	-0.261072	-0.591608	1
REACTOME_RUNX1_INTERACTS_WITH_CO_FACTORS_WHOSE_PRECISE_EFFECT_ON_RUNX1_TARGETS_IS_NOT_KNOWN	35	-0.229168	-0.591252	1
REACTOME_TRNA_AMINOACYLATION	42	-0.223233	-0.590198	1
WP_OXIDATIVE_PHOSPHORYLATION	59	-0.210039	-0.590083	1
REACTOME_ER_QUALITY_CONTROL_COMPARTMENT_ERQC	20	-0.249664	-0.587372	1
WP_MICROTUBULE_CYTOSKELETON_REGULATION	39	-0.21812	-0.584478	1
REACTOME_SIGNALING_BY_FGFR1_IN_DISEASE	28	-0.234865	-0.578809	1
REACTOME_CONSTITUTIVE_SIGNALING_BY_LIGAND_RESPONSIVE_EGFR_CANCER_VARIANTS	17	-0.261031	-0.578799	1
REACTOME_SNRNP_ASSEMBLY	53	-0.208134	-0.5756	1
WP_TROP2_REGULATORY_SIGNALING	36	-0.225424	-0.571976	1
REACTOME_TRANSLESION_SYNTHESIS_BY_POLK	17	-0.261031	-0.569545	1
REACTOME_BBSOME_MEDIATED_CARGO_TARGETING_TO_CILIUM	20	-0.246862	-0.565248	1
REACTOME_RNA_POLYMERASE_III_TRANSCRIPTION_INITIATION_FROM_TYPE_3_PROMOTER	28	-0.234175	-0.565055	1
REACTOME_DEFECTIVE_INTRINSIC_PATHWAY_FOR_APOPTOSIS	21	-0.239033	-0.560673	1
REACTOME_INTERACTIONS_OF_VPR_WITH_HOST_CELLULAR_PROTEINS	36	-0.21311	-0.55747	1
WP_DYRK1A	53	-0.210174	-0.556565	1
REACTOME_SIGNALING_BY_CSF3_G_CSF	27	-0.225179	-0.556066	1
WP_CARDIAC_HYPERTROPHIC_RESPONSE	44	-0.210051	-0.550058	1
PID_E2F_PATHWAY	64	-0.194408	-0.547534	1
REACTOME_TNF_SIGNALING	54	-0.1976	-0.546112	1
BIOCARTA_CASPASE_PATHWAY	18	-0.237785	-0.545918	1
REACTOME_REGULATION_OF_RUNX3_EXPRESSION_AND_ACTIVITY	53	-0.196613	-0.545452	1
PID_PLK1_PATHWAY	44	-0.20514	-0.544379	1
WP_PHOTODYNAMIC_THERAPYINDUCED_HIF1_SURVIVAL_SIGNALING	26	-0.221746	-0.541812	1
PID_IL8_CXCR2_PATHWAY	29	-0.213966	-0.540004	1
KEGG_FC_EPSILON_RI_SIGNALING_PATHWAY	58	-0.19105	-0.53979	1
REACTOME_INFLAMMASOMES	17	-0.245612	-0.539397	1
REACTOME_RHOF_GTPASE_CYCLE	34	-0.214392	-0.538554	1
REACTOME_RESOLUTION_OF_D_LOOP_STRUCTURES	35	-0.208494	-0.538279	1
REACTOME_FANCONI_ANEMIA_PATHWAY	38	-0.214308	-0.536823	1
REACTOME_REGULATION_OF_RUNX2_EXPRESSION_AND_ACTIVITY	64	-0.186035	-0.535977	1
REACTOME_VASOPRESSIN_REGULATES_RENAL_WATER_HOMEOSTASIS_VIA_AQUAPORINS	23	-0.229392	-0.53557	1
BIOCARTA_EIF_PATHWAY	16	-0.24085	-0.529924	1
REACTOME_ANCHORING_OF_THE_BASAL_BODY_TO_THE_PLASMA_MEMBRANE	95	-0.173595	-0.527068	1
REACTOME_SYNTHESIS_OF_PIPS_AT_THE_GOLGI_MEMBRANE	15	-0.237327	-0.523548	1
REACTOME_HIV_INFECTION	219	-0.157468	-0.522621	1
REACTOME_STABILIZATION_OF_P53	54	-0.191057	-0.521716	1
REACTOME_ACTIVATION_OF_THE_PRE_REPLICATIVE_COMPLEX	32	-0.207833	-0.519497	1
REACTOME_HEDGEHOG_LIGAND_BIOGENESIS	56	-0.184988	-0.518991	1
WP_MELATONIN_METABOLISM_AND_EFFECTS	19	-0.231677	-0.518713	1
BIOCARTA_P38MAPK_PATHWAY	33	-0.204817	-0.518201	1
BIOCARTA_MAL_PATHWAY	16	-0.234115	-0.517853	1
REACTOME_RECRUITMENT_OF_MITOTIC_CENTROSOME_PROTEINS_AND_COMPLEXES	81	-0.178058	-0.517039	1
REACTOME_INTERLEUKIN_3_INTERLEUKIN_5_AND_GM_CSF_SIGNALING	39	-0.198822	-0.51657	1
REACTOME_RNA_POLYMERASE_III_CHAIN_ELONGATION	18	-0.224851	-0.509608	1
REACTOME_PYROPTOSIS	20	-0.222106	-0.508463	1
REACTOME_G_PROTEIN_BETA_GAMMA_SIGNALLING	25	-0.216423	-0.506302	1
PID_NFKAPPAB_CANONICAL_PATHWAY	21	-0.222764	-0.505382	1
PID_MYC_PATHWAY	24	-0.218653	-0.505124	1
REACTOME_DEFECTIVE_CFTR_CAUSES_CYSTIC_FIBROSIS	58	-0.185587	-0.502445	1
WP_SYNAPTIC_SIGNALING_PATHWAYS_ASSOCIATED_WITH_AUTISM_SPECTRUM_DISORDER	35	-0.201793	-0.501637	1
REACTOME_NUCLEOTIDE_SALVAGE	17	-0.222567	-0.500692	1
WP_P38_MAPK_SIGNALING_PATHWAY	31	-0.198856	-0.500542	1
WP_BDNFTRKB_SIGNALING	26	-0.204951	-0.497671	1
REACTOME_DECTIN_1_MEDIATED_NONCANONICAL_NF_KB_SIGNALING	58	-0.178998	-0.496632	1
WP_FOLATE_METABOLISM	31	-0.195578	-0.496021	1
REACTOME_CITRIC_ACID_CYCLE_TCA_CYCLE	22	-0.214102	-0.495063	1
BIOCARTA_ATRBRCA_PATHWAY	22	-0.217067	-0.493457	1
REACTOME_AURKA_ACTIVATION_BY_TPX2	72	-0.171268	-0.49315	1
PID_FANCONI_PATHWAY	45	-0.188855	-0.489417	1
REACTOME_INACTIVATION_OF_CSF3_G_CSF_SIGNALING	22	-0.20873	-0.485515	1
REACTOME_G1_S_DNA_DAMAGE_CHECKPOINTS	64	-0.171539	-0.48456	1
REACTOME_RESOLUTION_OF_D_LOOP_STRUCTURES_THROUGH_SYNTHESIS_DEPENDENT_STRAND_ANNEALING_SDSA	27	-0.199383	-0.483201	1
BIOCARTA_PAR1_PATHWAY	16	-0.225706	-0.482607	1
WP_NANOPARTICLE_TRIGGERED_AUTOPHAGIC_CELL_DEATH	20	-0.204559	-0.481816	1
WP_METABOLIC_REPROGRAMMING_IN_PANCREATIC_CANCER	37	-0.19038	-0.481797	1
REACTOME_ANTIGEN_PRESENTATION_FOLDING_ASSEMBLY_AND_PEPTIDE_LOADING_OF_CLASS_I_MHC	29	-0.196124	-0.472102	1
REACTOME_NEGATIVE_REGULATION_OF_NOTCH4_SIGNALING	53	-0.170876	-0.471742	1
BIOCARTA_MTOR_PATHWAY	21	-0.204872	-0.471606	1
PID_TNF_PATHWAY	42	-0.184558	-0.471147	1
REACTOME_SCF_BETA_TRCP_MEDIATED_DEGRADATION_OF_EMI1	53	-0.169448	-0.469228	1
PID_P53_REGULATION_PATHWAY	57	-0.168435	-0.465571	1
REACTOME_SIGNALING_BY_THE_B_CELL_RECEPTOR_BCR	112	-0.149551	-0.458596	1
PID_ATR_PATHWAY	37	-0.174196	-0.455468	1
WP_MITOCHONDRIAL_GENE_EXPRESSION	17	-0.202013	-0.443003	1
BIOCARTA_CREB_PATHWAY	20	-0.192099	-0.43858	1
KEGG_AMINOACYL_TRNA_BIOSYNTHESIS	41	-0.169118	-0.437021	1
WP_G13_SIGNALING_PATHWAY	32	-0.173913	-0.431336	1
REACTOME_RNA_POLYMERASE_III_TRANSCRIPTION_INITIATION_FROM_TYPE_1_PROMOTER	28	-0.177351	-0.428491	1
REACTOME_SCF_SKP2_MEDIATED_DEGRADATION_OF_P27_P21	57	-0.150379	-0.426559	1
WP_ARYL_HYDROCARBON_RECEPTOR_PATHWAY_WP2586	34	-0.174646	-0.426147	1
REACTOME_MITOCHONDRIAL_TRNA_AMINOACYLATION	21	-0.182518	-0.423179	1
WP_TRANSLATION_INHIBITORS_IN_CHRONICALLY_ACTIVATED_PDGFRA_CELLS	45	-0.15882	-0.423109	1
REACTOME_RHOBTB1_GTPASE_CYCLE	21	-0.183539	-0.418924	1
WP_INTERLEUKIN11_SIGNALING_PATHWAY	38	-0.15836	-0.416735	1
REACTOME_DNA_DAMAGE_RECOGNITION_IN_GG_NER	38	-0.158304	-0.416515	1
REACTOME_HIV_TRANSCRIPTION_INITIATION	45	-0.155075	-0.414217	1
REACTOME_HOMOLOGOUS_DNA_PAIRING_AND_STRAND_EXCHANGE	42	-0.156014	-0.411786	1
REACTOME_REGULATION_OF_MECP2_EXPRESSION_AND_ACTIVITY	28	-0.170305	-0.410956	1
WP_PERTURBATIONS_TO_HOSTCELL_AUTOPHAGY_INDUCED_BY_SARSCOV2_PROTEINS	16	-0.190992	-0.407631	1
WP_DNA_IRDAMAGE_AND_CELLULAR_RESPONSE_VIA_ATR	80	-0.137268	-0.405164	1
REACTOME_SIGNALING_BY_FGFR_IN_DISEASE	45	-0.151252	-0.397224	1
REACTOME_SWITCHING_OF_ORIGINS_TO_A_POST_REPLICATIVE_STATE	89	-0.133106	-0.394652	1
WP_DNA_REPLICATION	41	-0.150554	-0.392099	1
REACTOME_HDR_THROUGH_SINGLE_STRAND_ANNEALING_SSA	36	-0.152687	-0.389925	1
REACTOME_DEGRADATION_OF_AXIN	53	-0.140571	-0.387568	1
REACTOME_TELOMERE_EXTENSION_BY_TELOMERASE	22	-0.162153	-0.381248	1
BIOCARTA_AT1R_PATHWAY	24	-0.161811	-0.379107	1
REACTOME_FORMATION_OF_TC_NER_PRE_INCISION_COMPLEX	53	-0.138906	-0.376799	1
REACTOME_HDR_THROUGH_HOMOLOGOUS_RECOMBINATION_HRR	67	-0.131257	-0.376487	1
BIOCARTA_HCMV_PATHWAY	17	-0.158681	-0.367565	1
REACTOME_VIRAL_MESSENGER_RNA_SYNTHESIS	43	-0.135519	-0.364093	1
WP_PROTEASOME_DEGRADATION	59	-0.129621	-0.360717	1
REACTOME_REGULATION_OF_TP53_ACTIVITY_THROUGH_PHOSPHORYLATION	85	-0.118957	-0.358881	1
BIOCARTA_PYK2_PATHWAY	26	-0.147136	-0.354322	1
REACTOME_TELOMERE_C_STRAND_LAGGING_STRAND_SYNTHESIS	34	-0.142103	-0.351482	1
REACTOME_EXTENSION_OF_TELOMERES	50	-0.129762	-0.34903	1
PID_NCADHERIN_PATHWAY	25	-0.146281	-0.338309	1
REACTOME_CYCLIN_A_B1_B2_ASSOCIATED_EVENTS_DURING_G2_M_TRANSITION	24	-0.142888	-0.333904	1
REACTOME_TRANSLATION_OF_SARS_COV_1_STRUCTURAL_PROTEINS	28	-0.13466	-0.326904	1
WP_SEROTONIN_RECEPTOR_467_AND_NR3C_SIGNALING	15	-0.147011	-0.318082	1
REACTOME_DOWNSTREAM_SIGNALING_EVENTS_OF_B_CELL_RECEPTOR_BCR	78	-0.0983991	-0.288116	1
REACTOME_TRANSCRIPTION_OF_THE_HIV_GENOME	67	-0.0978016	-0.285143	1
REACTOME_TRANSCRIPTION_COUPLED_NUCLEOTIDE_EXCISION_REPAIR_TC_NER	78	-0.0947539	-0.281079	1
REACTOME_SYNTHESIS_OF_DNA	118	-0.0891824	-0.279239	0.999996

[truncated: 11 more sheets: Table S11, Table S12, Table S13, Table S14, Table S15, Table S16, Table S17, Table S18, Table S19, Table S20, Table S21]
